# Supplementary material for: Synthetic Alkaloid Treatment Influences the Intestinal Epithelium and Mesenteric Adipose Transcriptome in Holstein Steers
Source: Front Vet Sci. 2020 Sep 11;7:615. doi: 10.3389/fvets.2020.00615 (PMC7518393; doi:10.3389/fvets.2020.00615)
Supplement: Supplementary file 1 [file Data_Sheet_1.xlsx]

## Sheet: Intestine
id	SYMBOL	baseMean	baseMeanA	baseMeanB	foldChange	log2FoldChange	pval	padj
ENSBTAG00000047129	B3GNT6	77.9433	18.9534	136.933	7.22471	2.85294	0.00612887	1
ENSBTAG00000047129	LOC786615	77.9433	18.9534	136.933	7.22471	2.85294	0.00612887	1
ENSBTAG00000037526	FABP4	22.4658	35.1318	9.79984	0.278945	-1.84195	0.0199954	1
ENSBTAG00000012855	LPL	90.8664	121.492	60.2411	0.495845	-1.01204	0.0218903	1
ENSBTAG00000044059	CHRNA10	816.258	501.145	1131.37	2.25757	1.17477	0.0401172	1
ENSBTAG00000044059	LOC100852124	816.258	501.145	1131.37	2.25757	1.17477	0.0401172	1
ENSBTAG00000001851	LOC508916	112.103	69.609	154.597	2.22093	1.15117	0.0462754	1
ENSBTAG00000009144	BPIFA2A	60.3455	37.8545	82.8365	2.18829	1.1298	0.046593	1
ENSBTAG00000002004	LLPH	198.593	225.595	171.591	0.760615	-0.394762	0.067241	1
ENSBTAG00000003989	GSTO1	38.8347	59.1454	18.5239	0.313193	-1.67488	0.0675303	1
ENSBTAG00000037811	CCL2	57.5709	72.7542	42.3876	0.582615	-0.779386	0.0686406	1
ENSBTAG00000026070	LOC522174	101.891	76.4871	127.294	1.66426	0.734878	0.0692094	1
ENSBTAG00000020433	NLRP1	39.3147	27.3405	51.2888	1.87593	0.907604	0.0752833	1
ENSBTAG00000046696	LOC539883	1.94365	3.8873	0	0	#DIV/0!	0.0848274	1
ENSBTAG00000039929	RXFP3	0.955035	1.91007	0	0	#DIV/0!	0.0848568	1
ENSBTAG00000001244	PLAT	121.703	100.138	143.268	1.4307	0.516726	0.0858245	1
ENSBTAG00000010940	HSPB7	0.217624	0.435248	0	0	#DIV/0!	0.0876209	1
ENSBTAG00000010940	LOC101909445	0.217624	0.435248	0	0	#DIV/0!	0.0876209	1
ENSBTAG00000015727	IFI47	133.674	149.821	117.527	0.784452	-0.350243	0.0889112	1
ENSBTAG00000008945	SDSL	151.375	87.8564	214.894	2.44597	1.29041	0.0903294	1
ENSBTAG00000030624	WFDC5	1.0109	0	2.0218	#DIV/0!	#DIV/0!	0.0955154	1
ENSBTAG00000030624	LOC100850316	1.0109	0	2.0218	#DIV/0!	#DIV/0!	0.0955154	1
ENSBTAG00000038735	LHB	0.703043	1.40609	0	0	#DIV/0!	0.096332	1
ENSBTAG00000038735	LOC786429	0.703043	1.40609	0	0	#DIV/0!	0.096332	1
ENSBTAG00000032777	TOMM5	231.827	255.573	208.082	0.814176	-0.296588	0.0966957	1
ENSBTAG00000007397	FOLH1B	610.053	480.037	740.069	1.54169	0.624515	0.0988795	1
ENSBTAG00000000277	IL18	286.196	371.131	201.26	0.542289	-0.882867	0.100819	1
ENSBTAG00000020676	MMP9	133.412	171.797	95.0276	0.553139	-0.854285	0.102216	1
ENSBTAG00000001607	TMEM41B	628.173	701.163	555.183	0.791803	-0.336787	0.104388	1
ENSBTAG00000030053	MIR194-1	66.113	75.3859	56.8401	0.753989	-0.407384	0.104454	1
ENSBTAG00000012417	ARL14EP	219.738	240.723	198.754	0.825654	-0.276391	0.104733	1
ENSBTAG00000007976	FAM3C	626.193	704.888	547.499	0.776718	-0.364538	0.108088	1
ENSBTAG00000020233	CCDC186	836.316	925.492	747.141	0.807291	-0.308839	0.108631	1
ENSBTAG00000014069	PDK4	245.096	178.609	311.583	1.7445	0.802816	0.108967	1
ENSBTAG00000001258	TMEM50B	518.03	572.168	463.892	0.810761	-0.302651	0.109661	1
ENSBTAG00000022779	OLFM4	337.911	392.79	283.032	0.720567	-0.472796	0.110018	1
ENSBTAG00000018941	CPXM2	52.8218	67.1407	38.5028	0.573465	-0.802222	0.112716	1
ENSBTAG00000048291	LOC100294746	0.669019	1.33804	0	0	#DIV/0!	0.113026	1
ENSBTAG00000009907	MAPK4	11.7207	19.9003	3.54105	0.177939	-2.49054	0.113919	1
ENSBTAG00000008703	EIF2AK2	377.566	425.78	329.353	0.773529	-0.370473	0.11419	1
ENSBTAG00000017496	ATP5I	1002.44	1131.8	873.082	0.771413	-0.374424	0.114222	1
ENSBTAG00000011831	SPPL2A	494.556	541.36	447.751	0.827087	-0.27389	0.114562	1
ENSBTAG00000048033	LOC100295951	144.552	164.038	125.065	0.762417	-0.391348	0.114893	1
ENSBTAG00000048033	SMIM15	144.552	164.038	125.065	0.762417	-0.391348	0.114893	1
ENSBTAG00000048033	LOC100850100	144.552	164.038	125.065	0.762417	-0.391348	0.114893	1
ENSBTAG00000018545	KLK15	3.7915	7.48052	0.102476	0.013699	-6.18978	0.116788	1
ENSBTAG00000022826	RAX	0.495083	0.990166	0	0	#DIV/0!	0.117956	1
ENSBTAG00000045303	MIR2417	1.73901	3.47803	0	0	#DIV/0!	0.119684	1
ENSBTAG00000046815	LOC618985	0.410152	0.820304	0	0	#DIV/0!	0.119854	1
ENSBTAG00000046815	LOC781853	0.410152	0.820304	0	0	#DIV/0!	0.119854	1
ENSBTAG00000010549	IFRD1	264.594	302.925	226.264	0.746928	-0.420959	0.120257	1
ENSBTAG00000022109	SCOC	647.637	723.576	571.699	0.790102	-0.339889	0.123211	1
ENSBTAG00000024179	H4	391.146	435.069	347.223	0.798087	-0.325382	0.123979	1
ENSBTAG00000024179	LOC516742	391.146	435.069	347.223	0.798087	-0.325382	0.123979	1
ENSBTAG00000024179	LOC517138	391.146	435.069	347.223	0.798087	-0.325382	0.123979	1
ENSBTAG00000024179	LOC518961	391.146	435.069	347.223	0.798087	-0.325382	0.123979	1
ENSBTAG00000024179	HIST1H2AC	391.146	435.069	347.223	0.798087	-0.325382	0.123979	1
ENSBTAG00000024179	LOC526789	391.146	435.069	347.223	0.798087	-0.325382	0.123979	1
ENSBTAG00000024179	LOC527388	391.146	435.069	347.223	0.798087	-0.325382	0.123979	1
ENSBTAG00000024179	LOC527645	391.146	435.069	347.223	0.798087	-0.325382	0.123979	1
ENSBTAG00000024179	LOC528329	391.146	435.069	347.223	0.798087	-0.325382	0.123979	1
ENSBTAG00000024179	LOC529647	391.146	435.069	347.223	0.798087	-0.325382	0.123979	1
ENSBTAG00000024179	LOC530773	391.146	435.069	347.223	0.798087	-0.325382	0.123979	1
ENSBTAG00000024179	LOC617875	391.146	435.069	347.223	0.798087	-0.325382	0.123979	1
ENSBTAG00000024179	LOC781223	391.146	435.069	347.223	0.798087	-0.325382	0.123979	1
ENSBTAG00000024179	LOC781434	391.146	435.069	347.223	0.798087	-0.325382	0.123979	1
ENSBTAG00000024179	LOC789113	391.146	435.069	347.223	0.798087	-0.325382	0.123979	1
ENSBTAG00000024179	LOC100849624	391.146	435.069	347.223	0.798087	-0.325382	0.123979	1
ENSBTAG00000021433	LOC508131	136.753	150.794	122.713	0.813782	-0.297286	0.125155	1
ENSBTAG00000011160	TPD52L3	0.356899	0	0.713798	#DIV/0!	#DIV/0!	0.12637	1
ENSBTAG00000012541	CHP2	444.672	351.845	537.498	1.52765	0.611318	0.126686	1
ENSBTAG00000039591	TMEM167A	546.096	590.458	501.733	0.849735	-0.234915	0.126793	1
ENSBTAG00000009087	GNG10	641.963	711.3	572.625	0.805039	-0.312869	0.126827	1
ENSBTAG00000016709	NT5C3A	551.099	623.662	478.536	0.767301	-0.382135	0.127486	1
ENSBTAG00000016709	LOC534181	551.099	623.662	478.536	0.767301	-0.382135	0.127486	1
ENSBTAG00000023607	PTPLB	291.538	323.945	259.132	0.799924	-0.322064	0.129245	1
ENSBTAG00000021858	SLC5A12	181.977	149.71	214.245	1.43107	0.517091	0.129453	1
ENSBTAG00000031082	LOC781576	269.552	314.357	224.748	0.714946	-0.484093	0.131586	1
ENSBTAG00000019588	BLA-DQB	799.027	541.764	1056.29	1.94972	0.963268	0.132488	1
ENSBTAG00000019588	LA-DQB	799.027	541.764	1056.29	1.94972	0.963268	0.132488	1
ENSBTAG00000031709	PDCD10	320.528	341.367	299.688	0.877905	-0.187864	0.133748	1
ENSBTAG00000007829	CSAD	105.004	90.8147	119.193	1.31248	0.392298	0.134773	1
ENSBTAG00000014130	MGC148714	1671	1915.82	1426.18	0.744422	-0.425807	0.135864	1
ENSBTAG00000020698	MTHFR	92.7244	74.7375	110.711	1.48133	0.566898	0.136043	1
ENSBTAG00000007939	CHMP2B	374.843	405.743	343.943	0.847686	-0.238398	0.136676	1
ENSBTAG00000019246	SC5D	382.407	418.3	346.515	0.828389	-0.271619	0.137219	1
ENSBTAG00000031197	HMX1	0.141037	0.282074	0	0	#DIV/0!	0.137752	1
ENSBTAG00000017141	CGRRF1	91.9315	102.102	81.761	0.800778	-0.320525	0.137977	1
ENSBTAG00000000604	GPNMB	103.701	118.305	89.0981	0.753125	-0.409038	0.13949	1
ENSBTAG00000003799	TARS2	84.4113	69.9466	98.8761	1.4136	0.499369	0.139708	1
ENSBTAG00000019813	ADIPOQ	33.9649	48.7362	19.1935	0.393825	-1.34437	0.139919	1
ENSBTAG00000046144	DEFB7	2.58876	4.9252	0.252321	0.0512305	-4.28685	0.140856	1
ENSBTAG00000036415	MIR496	0.448443	0.896886	0	0	#DIV/0!	0.141515	1
ENSBTAG00000021368	LOC782884	749.358	971.968	526.747	0.541939	-0.883798	0.143455	1
ENSBTAG00000037793	LOC100295252	0.460004	0.920008	0	0	#DIV/0!	0.143858	1
ENSBTAG00000037826	LOC407148	449.792	323.8	575.784	1.77821	0.830426	0.144103	1
ENSBTAG00000015337	TSPAN12	165.322	187.51	143.135	0.763349	-0.389584	0.144423	1
ENSBTAG00000009876	C4BPA	253.799	184.439	323.158	1.75211	0.809096	0.144497	1
ENSBTAG00000009876	LOC786248	253.799	184.439	323.158	1.75211	0.809096	0.144497	1
ENSBTAG00000033187	LOC614206	0.608231	1.21646	0	0	#DIV/0!	0.145347	1
ENSBTAG00000025666	RPS29	85.0718	96.7313	73.4123	0.758929	-0.397963	0.145565	1
ENSBTAG00000001992	CYP51A1	1022.96	1125.25	920.673	0.818197	-0.289479	0.14643	1
ENSBTAG00000005215	IL10RA	47.2069	38.644	55.7697	1.44317	0.529237	0.146539	1
ENSBTAG00000015317	SLC4A10	115.348	143.587	87.1077	0.606653	-0.721057	0.146675	1
ENSBTAG00000024918	BIRC3	651.592	727.689	575.495	0.790852	-0.33852	0.147416	1
ENSBTAG00000011911	NCOA7	164.062	178.523	149.602	0.837999	-0.25498	0.14813	1
ENSBTAG00000018360	MRPL1	166.339	188.163	144.515	0.768031	-0.380763	0.148867	1
ENSBTAG00000009888	DRAM2	322.302	341.753	302.852	0.886174	-0.174338	0.148966	1
ENSBTAG00000038640	HIGD1A	261.483	296.382	226.583	0.764495	-0.38742	0.149245	1
ENSBTAG00000038640	LOC100337355	261.483	296.382	226.583	0.764495	-0.38742	0.149245	1
ENSBTAG00000038640	LOC101907084	261.483	296.382	226.583	0.764495	-0.38742	0.149245	1
ENSBTAG00000038640	LOC101907436	261.483	296.382	226.583	0.764495	-0.38742	0.149245	1
ENSBTAG00000047050	MIR2890	0.198061	0	0.396123	#DIV/0!	#DIV/0!	0.150274	1
ENSBTAG00000007363	LSM3	231.139	251.73	210.549	0.836408	-0.257722	0.150283	1
ENSBTAG00000018926	LEAP2	92.3508	113.316	71.3859	0.629974	-0.666636	0.150533	1
ENSBTAG00000025942	HPGD	954.116	1064.41	843.825	0.792766	-0.335033	0.151453	1
ENSBTAG00000009812	CXCL5	219.107	243.087	195.128	0.802708	-0.317053	0.15237	1
ENSBTAG00000021819	IFNAR1	338.915	379.565	298.266	0.78581	-0.347747	0.152764	1
ENSBTAG00000044398	MIR2291	0.416656	0.833313	0	0	#DIV/0!	0.153607	1
ENSBTAG00000024204	LOC615183	0.993917	1.98783	0	0	#DIV/0!	0.154119	1
ENSBTAG00000024204	LOC101904455	0.993917	1.98783	0	0	#DIV/0!	0.154119	1
ENSBTAG00000009681	PPP2R3C	131.483	146.172	116.795	0.799018	-0.323699	0.155609	1
ENSBTAG00000005257	PEX13	307.954	330.226	285.681	0.865108	-0.209048	0.156094	1
ENSBTAG00000029957	MIR191	0.239892	0	0.479785	#DIV/0!	#DIV/0!	0.156952	1
ENSBTAG00000017530	PLGRKT	623.413	689.516	557.309	0.808261	-0.307107	0.157448	1
ENSBTAG00000025005	METTL7A	225.224	260.521	189.926	0.729023	-0.455963	0.160653	1
ENSBTAG00000025005	LOC101909901	225.224	260.521	189.926	0.729023	-0.455963	0.160653	1
ENSBTAG00000047600	ROS1	189.537	232.859	146.215	0.627914	-0.671362	0.162237	1
ENSBTAG00000046299	LOC100301231	2.37721	4.57575	0.178667	0.0390464	-4.67867	0.162244	1
ENSBTAG00000005465	NDUFA9	98.7808	77.4381	120.124	1.55122	0.633404	0.164735	1
ENSBTAG00000030632	ALG10	160.574	179.984	141.163	0.78431	-0.350504	0.16478	1
ENSBTAG00000007247	NUF2	115.224	136.987	93.4616	0.682268	-0.55159	0.164968	1
ENSBTAG00000040598	RTP5	1.62892	3.25784	0	0	#DIV/0!	0.166033	1
ENSBTAG00000012083	IRX3	2.74411	5.42972	0.0585034	0.0107747	-6.53621	0.166309	1
ENSBTAG00000030056	MIR215	32.9823	39.514	26.4505	0.669397	-0.579067	0.166421	1
ENSBTAG00000045986	CTAGE5	535.73	621.229	450.23	0.724741	-0.464463	0.166897	1
ENSBTAG00000003407	SF3B6	763.359	828.638	698.08	0.842442	-0.247351	0.167098	1
ENSBTAG00000047212	ANXA13	76.5576	85.8264	67.2887	0.78401	-0.351057	0.167488	1
ENSBTAG00000008788	SLC13A2	35.6205	25.3793	45.8618	1.80706	0.853643	0.168105	1
ENSBTAG00000015556	UBA3	228.621	254.064	203.179	0.799719	-0.322435	0.168205	1
ENSBTAG00000005012	HSPH1	623.083	685.33	560.835	0.818343	-0.289222	0.168405	1
ENSBTAG00000008682	TLR3	131.22	151.965	110.474	0.726971	-0.46003	0.168614	1
ENSBTAG00000002808	PSMA3	517.709	559.966	475.451	0.849071	-0.236042	0.169006	1
ENSBTAG00000002423	PSMD12	399.315	419.606	379.024	0.903284	-0.146748	0.169375	1
ENSBTAG00000045023	MIR2425	0.642746	0	1.28549	#DIV/0!	#DIV/0!	0.169917	1
ENSBTAG00000016159	NPBWR1	0.217889	0	0.435777	#DIV/0!	#DIV/0!	0.169957	1
ENSBTAG00000047519	LOC517722	2.57469	0.55679	4.59259	8.24833	3.0441	0.171156	1
ENSBTAG00000047605	LOC514257	128.157	94.0485	162.266	1.72534	0.78688	0.171388	1
ENSBTAG00000047605	LOC100298868	128.157	94.0485	162.266	1.72534	0.78688	0.171388	1
ENSBTAG00000048249	LOC100297617	1.6883	0.513029	2.86357	5.58169	2.4807	0.172209	1
ENSBTAG00000001765	HAPLN4	1.59863	1.26018	1.93708	1.53714	0.62025	0.172501	1
ENSBTAG00000013997	LOC407145	569.614	382.802	756.427	1.97602	0.982601	0.172725	1
ENSBTAG00000020130	CLCN3	168.239	144.191	192.287	1.33356	0.415282	0.173051	1
ENSBTAG00000031271	MRGPRG	0.317339	0	0.634678	#DIV/0!	#DIV/0!	0.173159	1
ENSBTAG00000046588	DNAJB9	577.711	604.007	551.415	0.912928	-0.131427	0.173508	1
ENSBTAG00000040111	OTOP3	59.3418	45.805	72.8787	1.59107	0.669993	0.173679	1
ENSBTAG00000040111	LOC101910177	59.3418	45.805	72.8787	1.59107	0.669993	0.173679	1
ENSBTAG00000039028	PI3	24.8274	19.1308	30.524	1.59555	0.67405	0.173737	1
ENSBTAG00000004430	SGPP1	175.448	187.382	163.513	0.872617	-0.19658	0.175728	1
ENSBTAG00000045856	MIR3432B	0.718324	1.32372	0.112924	0.0853079	-3.55118	0.176185	1
ENSBTAG00000038312	MS4A18	130.718	101.238	160.199	1.5824	0.662113	0.176792	1
ENSBTAG00000046067	MIR2893	1.10991	2.1069	0.112924	0.0535974	-4.22169	0.177113	1
ENSBTAG00000013168	RPA3	152.222	160.923	143.521	0.891859	-0.165112	0.178407	1
ENSBTAG00000012557	OSGEPL1	60.1009	69.1575	51.0443	0.738088	-0.438135	0.180324	1
ENSBTAG00000046054	RHOB	192.333	145.811	238.854	1.63811	0.712028	0.181365	1
ENSBTAG00000005717	GJB5	2.28958	4.32449	0.254666	0.0588892	-4.08585	0.182636	1
ENSBTAG00000009735	A1BG	6.68093	13.3619	0	0	#DIV/0!	0.183001	1
ENSBTAG00000010959	HINT1	746.082	801.298	690.867	0.862185	-0.213931	0.184437	1
ENSBTAG00000000404	APOA1BP	61.6897	53.1743	70.2052	1.32029	0.40085	0.184826	1
ENSBTAG00000006655	PIP	1.0863	0.150471	2.02213	13.4387	3.74832	0.185206	1
ENSBTAG00000045999	LOC523702	1.78156	3.56311	0	0	#DIV/0!	0.185215	1
ENSBTAG00000038684	LOC100295703	0.921543	0.20316	1.63993	8.0721	3.01294	0.185392	1
ENSBTAG00000043983	LRRC19	117.552	131.821	103.283	0.78351	-0.351976	0.186326	1
ENSBTAG00000011640	PPAP2B	109.099	87.7496	130.448	1.48659	0.572008	0.188503	1
ENSBTAG00000038268	GPR183	3.90469	7.57958	0.229808	0.0303194	-5.04361	0.188919	1
ENSBTAG00000020169	CEPT1	274.71	290.538	258.883	0.891048	-0.166425	0.189865	1
ENSBTAG00000006431	NEUROG3	0.797512	1.42603	0.168995	0.118508	-3.07695	0.190776	1
ENSBTAG00000024015	PTPRM	63.1074	60.0157	66.199	1.10303	0.141469	0.190885	1
ENSBTAG00000016951	WDFY1	112.752	99.7312	125.772	1.26111	0.334693	0.191061	1
ENSBTAG00000039121	PTP4A2	519.07	552.954	485.186	0.877444	-0.188622	0.191191	1
ENSBTAG00000001956	HINT3	147.049	164.686	129.412	0.785813	-0.347742	0.191324	1
ENSBTAG00000012894	SAMD9	436.611	481.487	391.735	0.813596	-0.297616	0.191445	1
ENSBTAG00000000962	STAP1	252.829	278.269	227.39	0.817161	-0.291308	0.191564	1
ENSBTAG00000047821	LOC100336621	0.585162	0	1.17032	#DIV/0!	#DIV/0!	0.191601	1
ENSBTAG00000032705	CALM	67.374	78.5118	56.2363	0.716278	-0.481408	0.192435	1
ENSBTAG00000032705	CALM2	67.374	78.5118	56.2363	0.716278	-0.481408	0.192435	1
ENSBTAG00000006345	ART1	38.8116	31.28	46.3432	1.48156	0.567118	0.193382	1
ENSBTAG00000025021	FMN2	36.3877	47.6112	25.1642	0.528535	-0.91993	0.193554	1
ENSBTAG00000015264	ITGAE	222.946	196.686	249.205	1.26702	0.34144	0.193798	1
ENSBTAG00000021809	DEPDC7	99.0787	114.012	84.1452	0.738036	-0.438236	0.194234	1
ENSBTAG00000013134	SOST	0.961162	1.88066	0.0416627	0.0221532	-5.49634	0.195168	1
ENSBTAG00000039664	LOC101906101	0.661765	0.20316	1.12037	5.51472	2.46329	0.195601	1
ENSBTAG00000032961	IER3IP1	393.704	418.828	368.58	0.880026	-0.184381	0.196836	1
ENSBTAG00000046072	MIR2284X	0.653263	1.17919	0.127333	0.107983	-3.21112	0.197401	1
ENSBTAG00000005146	LOC101905956	899.4	626.885	1171.92	1.86943	0.902597	0.197622	1
ENSBTAG00000007450	C2	107.336	84.6166	130.055	1.53699	0.620104	0.197818	1
ENSBTAG00000023309	LOC509854	137.778	163.141	112.416	0.689072	-0.537274	0.198048	1
ENSBTAG00000023309	LOC100337053	137.778	163.141	112.416	0.689072	-0.537274	0.198048	1
ENSBTAG00000046673	LOC614378	1.03641	2.07282	0	0	#DIV/0!	0.198296	1
ENSBTAG00000020947	RNF103	92.6825	104.539	80.8262	0.773169	-0.371144	0.200111	1
ENSBTAG00000016073	UGCG	195.043	210.073	180.012	0.856906	-0.222792	0.200183	1
ENSBTAG00000003370	GPR135	3.04141	6.08282	0	0	#DIV/0!	0.20155	1
ENSBTAG00000016548	TEX12	64.4826	71.2407	57.7245	0.810274	-0.303518	0.202214	1
ENSBTAG00000011748	SGMS1	53.9372	68.2701	39.6042	0.580111	-0.785599	0.20378	1
ENSBTAG00000014127	PTGS2	64.7748	51.4432	78.1064	1.5183	0.602461	0.204099	1
ENSBTAG00000007394	RPL22L1	660.419	704.386	616.452	0.875163	-0.192377	0.204647	1
ENSBTAG00000007394	LOC100294785	660.419	704.386	616.452	0.875163	-0.192377	0.204647	1
ENSBTAG00000000605	ATP5J	265.783	292.652	238.914	0.816376	-0.292695	0.204757	1
ENSBTAG00000018162	BOSTAUV1R416	2.29167	0.532995	4.05035	7.59923	2.92585	0.204916	1
ENSBTAG00000014615	SLC26A2	287.928	318.006	257.851	0.810836	-0.302517	0.205853	1
ENSBTAG00000008959	MGC126945	58.6432	44.6948	72.5916	1.62416	0.699696	0.206126	1
ENSBTAG00000006950	COPS4	219.695	235.207	204.183	0.868098	-0.204069	0.206367	1
ENSBTAG00000016679	ETFDH	102.346	88.1856	116.506	1.32115	0.40179	0.206464	1
ENSBTAG00000011611	OSTC	454.239	486.461	422.016	0.867523	-0.205027	0.206863	1
ENSBTAG00000025219	SLFN12	234.143	247.325	220.961	0.893403	-0.162617	0.207292	1
ENSBTAG00000015356	TAC1	26.8301	35.1243	18.5358	0.527719	-0.922157	0.207532	1
ENSBTAG00000001696	RBM46	17.8865	27.6354	8.13767	0.294466	-1.76383	0.209011	1
ENSBTAG00000009713	USMG5	883.216	951.696	814.737	0.856089	-0.224167	0.209996	1
ENSBTAG00000018101	AHCY	277.686	229.247	326.125	1.4226	0.508526	0.210563	1
ENSBTAG00000046481	ZNF740	40.1426	28.7918	51.4934	1.78848	0.838731	0.210921	1
ENSBTAG00000015113	CITED4	30.4606	22.7103	38.2108	1.68253	0.750633	0.211576	1
ENSBTAG00000013003	INS	1.34884	2.65601	0.0416627	0.0156862	-5.99436	0.211798	1
ENSBTAG00000048138	XKR9	47.0368	55.3168	38.7568	0.700634	-0.513268	0.211924	1
ENSBTAG00000019581	PLEKHF2	361.268	386.361	336.176	0.870109	-0.200732	0.212545	1
ENSBTAG00000013150	THOC5	70.1602	59.131	81.1894	1.37304	0.457377	0.212671	1
ENSBTAG00000004924	PENK	16.6624	23.2327	10.0921	0.434393	-1.20293	0.212897	1
ENSBTAG00000004197	B3GNT4	3.51857	6.66006	0.377075	0.0566173	-4.14261	0.212926	1
ENSBTAG00000021390	TMEM89	1.84201	3.55668	0.127333	0.035801	-4.80386	0.213132	1
ENSBTAG00000021390	LOC787776	1.84201	3.55668	0.127333	0.035801	-4.80386	0.213132	1
ENSBTAG00000018610	KRTAP12-2	0.274325	0	0.548649	#DIV/0!	#DIV/0!	0.213508	1
ENSBTAG00000011864	RGMB	55.3427	47.2216	63.4638	1.34396	0.426486	0.213675	1
ENSBTAG00000018322	SEC24A	1457.49	1567.28	1347.7	0.859894	-0.217769	0.215984	1
ENSBTAG00000004716	RETN	90.1003	104.387	75.814	0.726282	-0.461399	0.21655	1
ENSBTAG00000001165	AIFM2	87.0183	74.597	99.4397	1.33303	0.414705	0.216659	1
ENSBTAG00000039446	LOC407163	2811.93	1797.17	3826.69	2.12929	1.09037	0.216806	1
ENSBTAG00000018749	NUDT16	36.0013	29.9557	42.0469	1.40364	0.489171	0.217039	1
ENSBTAG00000045886	STARD4	167.793	182.772	152.814	0.836089	-0.258272	0.217445	1
ENSBTAG00000006447	ACSM3	71.6166	60.0717	83.1615	1.38437	0.469231	0.2181	1
ENSBTAG00000015899	LOC100300095	187.557	204.429	170.685	0.834932	-0.260269	0.218714	1
ENSBTAG00000015968	ACSF3	50.7615	44.0101	57.5129	1.30681	0.38605	0.219009	1
ENSBTAG00000042383	MIR1434	1.12808	1.13351	1.12265	0.990425	-0.013881	0.219121	1
ENSBTAG00000022396	SAA3	19.5549	29.2382	9.87157	0.337625	-1.5665	0.219548	1
ENSBTAG00000004051	SBDS	607.964	652.885	563.044	0.862395	-0.21358	0.219727	1
ENSBTAG00000000586	LOC505334	226.383	245.464	207.302	0.844529	-0.243781	0.220043	1
ENSBTAG00000000586	C20H5orf42	226.383	245.464	207.302	0.844529	-0.243781	0.220043	1
ENSBTAG00000005458	TBC1D24	76.655	67.3848	85.9253	1.27515	0.350661	0.220389	1
ENSBTAG00000003375	TC2N	277.795	288.243	267.347	0.927505	-0.108574	0.220615	1
ENSBTAG00000021518	TMPRSS4	96.1826	81.0693	111.296	1.37285	0.457171	0.22213	1
ENSBTAG00000006816	ABHD17B	148.37	151.565	145.175	0.957835	-0.0621509	0.222395	1
ENSBTAG00000031752	TMEM256	147.993	173.378	122.608	0.70717	-0.499871	0.222721	1
ENSBTAG00000013027	CCK	48.4192	62.8621	33.9763	0.54049	-0.887661	0.223685	1
ENSBTAG00000006126	GTF3C1	175.262	158.069	192.455	1.21754	0.283969	0.224906	1
ENSBTAG00000018446	GCA	63.9395	68.6249	59.2542	0.863451	-0.211813	0.224941	1
ENSBTAG00000000472	ZNF570	78.5425	86.3273	70.7578	0.819646	-0.286928	0.225351	1
ENSBTAG00000019269	COL6A2	229.032	207.352	250.711	1.20911	0.273941	0.22584	1
ENSBTAG00000014417	GATSL2	31.8435	25.7792	37.9078	1.47048	0.556285	0.225943	1
ENSBTAG00000026916	PRR13	639.007	746.373	531.641	0.712299	-0.489444	0.226028	1
ENSBTAG00000018036	CNOT7	557.049	592.099	521.998	0.881607	-0.181792	0.226048	1
ENSBTAG00000045578	AGR3	67.3788	80.9571	53.8005	0.664556	-0.589537	0.226563	1
ENSBTAG00000008336	HPCA	51.9542	64.9025	39.0058	0.600991	-0.734586	0.227269	1
ENSBTAG00000019939	SLC35D2	181.3	197.999	164.602	0.831329	-0.266508	0.227394	1
ENSBTAG00000038590	LOC504623	2.39889	0.480966	4.31681	8.97529	3.16596	0.228012	1
ENSBTAG00000011139	BCHE	939.473	1050.39	828.56	0.788815	-0.342241	0.229697	1
ENSBTAG00000017063	EPB41L4B	101.435	86.4749	116.395	1.346	0.428677	0.229865	1
ENSBTAG00000006742	PAX1	0.809143	1.61829	0	0	#DIV/0!	0.230187	1
ENSBTAG00000046511	LYZ1	40.5039	70.4028	10.605	0.150634	-2.73088	0.230222	1
ENSBTAG00000014833	NEU4	0.203489	0.406979	0	0	#DIV/0!	0.230593	1
ENSBTAG00000029939	MIR129-2	0.203489	0.406979	0	0	#DIV/0!	0.230593	1
ENSBTAG00000015732	PSMC6	446.495	477.637	415.353	0.8696	-0.201576	0.230946	1
ENSBTAG00000018321	PAOX	62.0838	47.3103	76.8573	1.62454	0.700029	0.231421	1
ENSBTAG00000034393	FAM149A	53.6787	45.1885	62.169	1.37577	0.460241	0.231621	1
ENSBTAG00000011917	GPAM	358.258	392.004	324.512	0.827827	-0.272598	0.232485	1
ENSBTAG00000011666	THRSP	10.0878	14.871	5.30467	0.356713	-1.48717	0.233242	1
ENSBTAG00000007888	EFR3B	17.352	16.9005	17.8036	1.05344	0.0751088	0.233259	1
ENSBTAG00000044833	MIR2392	1.16216	1.13351	1.19082	1.05057	0.0711698	0.233337	1
ENSBTAG00000002492	SYCP3	446.938	464.954	428.922	0.922503	-0.116375	0.233413	1
ENSBTAG00000009889	ZNF181	142.489	158.335	126.642	0.799835	-0.322226	0.233866	1
ENSBTAG00000007330	STXBP3	438.44	463.013	413.867	0.893857	-0.161884	0.234323	1
ENSBTAG00000029987	MIR30D	0.448108	0.810732	0.0854844	0.105441	-3.24549	0.234432	1
ENSBTAG00000046663	CBY3	1.51769	2.57823	0.457157	0.177314	-2.49562	0.234528	1
ENSBTAG00000015896	CC2D1B	141.117	125.513	156.721	1.24865	0.320364	0.234676	1
ENSBTAG00000014435	TCF19	60.4909	56.3186	64.6632	1.14817	0.199333	0.234721	1
ENSBTAG00000046390	OR4N4	1.9327	1.28398	2.58143	2.0105	1.00755	0.23473	1
ENSBTAG00000002609	TMIGD1	9.94562	15.7677	4.12352	0.261516	-1.93503	0.234827	1
ENSBTAG00000031778	HIST1H2BL	85.8653	73.0306	98.7001	1.35149	0.434552	0.234967	1
ENSBTAG00000031778	HIST1H2BD	85.8653	73.0306	98.7001	1.35149	0.434552	0.234967	1
ENSBTAG00000031778	LOC781410	85.8653	73.0306	98.7001	1.35149	0.434552	0.234967	1
ENSBTAG00000031778	H2B	85.8653	73.0306	98.7001	1.35149	0.434552	0.234967	1
ENSBTAG00000031778	LOC100336115	85.8653	73.0306	98.7001	1.35149	0.434552	0.234967	1
ENSBTAG00000000924	HOXC12	1.17641	2.25035	0.102476	0.0455377	-4.45679	0.235362	1
ENSBTAG00000001795	LONP1	93.5471	77.5534	109.541	1.41246	0.498205	0.235908	1
ENSBTAG00000015348	ZNF189	222.394	236.337	208.452	0.882012	-0.181129	0.236103	1
ENSBTAG00000031750	PLAC8	370.13	433.298	306.962	0.708432	-0.497299	0.236434	1
ENSBTAG00000015008	CPA3	98.7435	111.673	85.814	0.768441	-0.379993	0.236546	1
ENSBTAG00000007099	AP1G2	85.9231	80.2871	91.559	1.14039	0.189533	0.237256	1
ENSBTAG00000004835	HOXD3	0.814243	0.077143	1.55134	20.11	4.32984	0.237371	1
ENSBTAG00000038759	LOC787225	0.399312	0.798625	0	0	#DIV/0!	0.237737	1
ENSBTAG00000010546	LIN54	103.384	115.235	91.5329	0.794312	-0.332223	0.238665	1
ENSBTAG00000031717	HIST1H3I	1674.7	1902.98	1446.43	0.760086	-0.395766	0.238713	1
ENSBTAG00000031717	LOC518318	1674.7	1902.98	1446.43	0.760086	-0.395766	0.238713	1
ENSBTAG00000031717	HIST1H3E	1674.7	1902.98	1446.43	0.760086	-0.395766	0.238713	1
ENSBTAG00000031717	HIST1H3D	1674.7	1902.98	1446.43	0.760086	-0.395766	0.238713	1
ENSBTAG00000031717	HIST1H3J	1674.7	1902.98	1446.43	0.760086	-0.395766	0.238713	1
ENSBTAG00000031717	HIST1H3C	1674.7	1902.98	1446.43	0.760086	-0.395766	0.238713	1
ENSBTAG00000031717	LOC616819	1674.7	1902.98	1446.43	0.760086	-0.395766	0.238713	1
ENSBTAG00000031717	HIST1H3G	1674.7	1902.98	1446.43	0.760086	-0.395766	0.238713	1
ENSBTAG00000006035	PPP1R1B	49.9549	40.0654	59.8444	1.49367	0.578862	0.238827	1
ENSBTAG00000020710	CENPQ	49.9586	56.5424	43.3747	0.767119	-0.382478	0.239263	1
ENSBTAG00000006413	KATNBL1	103.495	109.882	97.1075	0.883741	-0.178304	0.239288	1
ENSBTAG00000012338	FAH	49.2364	46.0431	52.4297	1.13871	0.1874	0.239907	1
ENSBTAG00000035184	LOC100849393	0.625237	0	1.25047	#DIV/0!	#DIV/0!	0.239944	1
ENSBTAG00000001903	C11H2orf50	1.02237	1.72918	0.315566	0.182494	-2.45408	0.239974	1
ENSBTAG00000016546	PARP12	142.732	121.724	163.74	1.34517	0.427793	0.240488	1
ENSBTAG00000006920	ABCF3	90.6712	78.982	102.36	1.296	0.374061	0.240994	1
ENSBTAG00000046362	BBIP1	72.2897	77.1568	67.4226	0.873839	-0.194561	0.241163	1
ENSBTAG00000026088	LYZ2	295.196	312.421	277.97	0.889728	-0.168564	0.24142	1
ENSBTAG00000000454	TMEM106C	69.6934	58.5946	80.7923	1.37884	0.46345	0.241524	1
ENSBTAG00000047969	NAT8	1.64739	1.33666	1.95812	1.46493	0.550835	0.241856	1
ENSBTAG00000003728	NDUFS4	280.471	294.744	266.199	0.903151	-0.146961	0.242401	1
ENSBTAG00000020023	MTHFS	110.871	96.7111	125.031	1.29283	0.370536	0.243558	1
ENSBTAG00000039289	LOC527068	717.939	809.32	626.558	0.774178	-0.369262	0.244036	1
ENSBTAG00000004901	PIK3C2A	420.845	434.726	406.964	0.936139	-0.0952053	0.244366	1
ENSBTAG00000023610	U2AF1L4	30.5794	23.5553	37.6034	1.59639	0.674814	0.24511	1
ENSBTAG00000012828	TBC1D15	225.084	241.08	209.089	0.867303	-0.205393	0.245135	1
ENSBTAG00000047203	TSPAN19	5.32233	9.27428	1.37038	0.147761	-2.75866	0.24538	1
ENSBTAG00000003960	CCP110	134.978	146.195	123.761	0.846546	-0.240339	0.245621	1
ENSBTAG00000004243	LYPLA1	895.191	968.771	821.611	0.848096	-0.2377	0.245737	1
ENSBTAG00000004472	DYNLT1	83.9957	97.0415	70.9498	0.731129	-0.451802	0.246222	1
ENSBTAG00000002557	MRPL19	102.123	119.501	84.7448	0.709154	-0.495829	0.246442	1
ENSBTAG00000020591	VAMP4	90.6864	100.157	81.2156	0.810882	-0.302437	0.246576	1
ENSBTAG00000009210	ZBTB44	364.325	381.932	346.719	0.907801	-0.139552	0.247464	1
ENSBTAG00000047667	LOC100299732	0.218273	0.436545	0	0	#DIV/0!	0.247623	1
ENSBTAG00000011217	DNAJC11	154.5	133.913	175.088	1.30748	0.38679	0.247798	1
ENSBTAG00000014227	NDFIP2	1325.08	1418.14	1232.03	0.868762	-0.202968	0.248255	1
ENSBTAG00000039555	COX7C	1701.25	1822.71	1579.78	0.866723	-0.206357	0.248686	1
ENSBTAG00000039555	LOC100335836	1701.25	1822.71	1579.78	0.866723	-0.206357	0.248686	1
ENSBTAG00000001533	HACE1	198.639	215.198	182.081	0.846109	-0.241084	0.24873	1
ENSBTAG00000017710	ECHS1	388.504	328.62	448.388	1.36446	0.44833	0.249227	1
ENSBTAG00000015413	RASA2	234.158	244.929	223.387	0.912048	-0.132818	0.24962	1
ENSBTAG00000032265	RTP4	35.3663	30.7695	39.9631	1.29879	0.377168	0.249829	1
ENSBTAG00000032265	LOC100851529	35.3663	30.7695	39.9631	1.29879	0.377168	0.249829	1
ENSBTAG00000009824	COMMD6	159.408	172.947	145.869	0.843427	-0.245664	0.251028	1
ENSBTAG00000006975	SI	4143.17	4901.21	3385.12	0.69067	-0.533931	0.251113	1
ENSBTAG00000013454	TAB2	202.932	219.944	185.92	0.845304	-0.242459	0.251378	1
ENSBTAG00000000575	TNC	180.652	160.531	200.774	1.25069	0.32272	0.251417	1
ENSBTAG00000039208	ATP5E	613.343	684.722	541.965	0.791511	-0.337319	0.251433	1
ENSBTAG00000039208	LOC782270	613.343	684.722	541.965	0.791511	-0.337319	0.251433	1
ENSBTAG00000039208	LOC100335469	613.343	684.722	541.965	0.791511	-0.337319	0.251433	1
ENSBTAG00000039208	LOC100852024	613.343	684.722	541.965	0.791511	-0.337319	0.251433	1
ENSBTAG00000037853	LOC786211	0.832114	0.10671	1.55752	14.5959	3.86749	0.251734	1
ENSBTAG00000037853	LOC104968576	0.832114	0.10671	1.55752	14.5959	3.86749	0.251734	1
ENSBTAG00000031569	GOLM1	133.897	110.921	156.873	1.41427	0.500058	0.251895	1
ENSBTAG00000012041	SPG7	124.588	112.96	136.216	1.20588	0.270088	0.25205	1
ENSBTAG00000040051	LOC785951	23.7823	28.8808	18.6839	0.64693	-0.628319	0.25218	1
ENSBTAG00000016429	TMEM205	49.563	64.4285	34.6975	0.538542	-0.892868	0.252422	1
ENSBTAG00000047733	LOC615284	1.92737	0.609479	3.24525	5.32463	2.41268	0.252526	1
ENSBTAG00000002817	SLC46A1	149.12	115.152	183.089	1.58998	0.669009	0.25335	1
ENSBTAG00000004940	CELF4	5.0529	9.83604	0.269756	0.0274252	-5.18835	0.253423	1
ENSBTAG00000017118	FAM8A1	125.425	135.187	115.662	0.855566	-0.225048	0.253605	1
ENSBTAG00000002094	ATP5J2	786.049	841.232	730.866	0.868804	-0.202897	0.254185	1
ENSBTAG00000045703	COX15	68.7458	64.3159	73.1758	1.13776	0.186191	0.254421	1
ENSBTAG00000009267	UHRF1BP1	91.2341	79.6673	102.801	1.29038	0.367795	0.254739	1
ENSBTAG00000040463	LOC509594	1.28554	0.40632	2.16477	5.32775	2.41353	0.255007	1
ENSBTAG00000040463	LOC100301259	1.28554	0.40632	2.16477	5.32775	2.41353	0.255007	1
ENSBTAG00000007773	VCAM1	213.993	221.772	206.213	0.92984	-0.104946	0.255617	1
ENSBTAG00000010408	IKBKE	54.7091	53.0067	56.4114	1.06423	0.0898112	0.255842	1
ENSBTAG00000021942	HPS6	42.4185	41.3232	43.5138	1.05301	0.0745193	0.255959	1
ENSBTAG00000047103	IDNK	51.4563	60.0766	42.836	0.713024	-0.487978	0.255984	1
ENSBTAG00000005096	COX7A2	681.969	749.246	614.691	0.820412	-0.285579	0.256033	1
ENSBTAG00000011876	MORC3	686.777	719.783	653.77	0.908288	-0.138778	0.256097	1
ENSBTAG00000033290	TMEM60	68.0091	77.2628	58.7554	0.760461	-0.395053	0.256139	1
ENSBTAG00000033290	LOC100295750	68.0091	77.2628	58.7554	0.760461	-0.395053	0.256139	1
ENSBTAG00000001617	G2E3	371.603	386.734	356.471	0.921747	-0.117558	0.256164	1
ENSBTAG00000004181	LOC523258	0.362365	0	0.724731	#DIV/0!	#DIV/0!	0.256331	1
ENSBTAG00000017650	TMPRSS5	5.11895	9.90563	0.332284	0.033545	-4.89776	0.257224	1
ENSBTAG00000010632	FABP6	31.7012	50.5912	12.8112	0.253229	-1.98149	0.25763	1
ENSBTAG00000004948	FAM84A	65.1076	54.1227	76.0926	1.40593	0.491523	0.25774	1
ENSBTAG00000046552	GGACT	34.1511	23.64	44.6622	1.88926	0.917822	0.257849	1
ENSBTAG00000002664	WNT9B	0.228256	0.456512	0	0	#DIV/0!	0.257866	1
ENSBTAG00000013957	GALNT3	394.322	406.829	381.816	0.938517	-0.0915451	0.258776	1
ENSBTAG00000002781	GCNT4	220.915	226.117	215.713	0.953989	-0.0679552	0.258874	1
ENSBTAG00000032253	RAD54L2	62.3967	59.5614	65.2321	1.09521	0.131204	0.259102	1
ENSBTAG00000012805	TSPAN13	1173.86	1374.38	973.352	0.708213	-0.497744	0.25912	1
ENSBTAG00000025221	TEX30	80.2387	83.876	76.6015	0.913271	-0.130886	0.259204	1
ENSBTAG00000018495	NKX6-3	0.833858	1.66772	0	0	#DIV/0!	0.25967	1
ENSBTAG00000011189	TJAP1	122.061	111.89	132.232	1.1818	0.24099	0.259994	1
ENSBTAG00000018604	SEMA4G	135.246	111.533	158.96	1.42524	0.5112	0.260028	1
ENSBTAG00000012621	RTN4RL2	0.921149	1.80064	0.0416627	0.0231378	-5.43361	0.260386	1
ENSBTAG00000017528	SNAI3	1.7742	3.4899	0.0585034	0.0167636	-5.89852	0.26041	1
ENSBTAG00000030225	RBX1	100.757	88.0722	113.443	1.28806	0.365205	0.260519	1
ENSBTAG00000039405	LOC785565	1.92579	0.46034	3.39124	7.36682	2.88104	0.260553	1
ENSBTAG00000031656	TAF13	131.487	135.611	127.364	0.939189	-0.0905132	0.26134	1
ENSBTAG00000031656	LOC790401	131.487	135.611	127.364	0.939189	-0.0905132	0.26134	1
ENSBTAG00000045337	MIR2376	0.368647	0.611676	0.125617	0.205366	-2.28373	0.261446	1
ENSBTAG00000034283	ADAD2	1.50762	2.81029	0.204951	0.0729288	-3.77737	0.261599	1
ENSBTAG00000011154	SDC1	202.603	178.039	227.167	1.27594	0.351564	0.261612	1
ENSBTAG00000021965	SUB1	901.297	965.142	837.451	0.867697	-0.204737	0.262043	1
ENSBTAG00000011895	PANK3	378.206	402.431	353.981	0.879606	-0.185071	0.262262	1
ENSBTAG00000010169	SUCO	501.698	521.968	481.428	0.922332	-0.116642	0.262442	1
ENSBTAG00000005424	KCNC1	1.80476	0.707261	2.90226	4.10352	2.03686	0.262838	1
ENSBTAG00000047507	LOC100337054	6.0286	4.46651	7.59069	1.69947	0.765085	0.263144	1
ENSBTAG00000014588	RSL1D1	103.459	117.271	89.6477	0.764448	-0.38751	0.263265	1
ENSBTAG00000018417	PSMF1	81.4511	63.4717	99.4304	1.56653	0.647575	0.263451	1
ENSBTAG00000004154	SKIL	336.913	360.78	313.047	0.867696	-0.204739	0.263545	1
ENSBTAG00000021347	CWH43	14.8475	22.1004	7.59457	0.34364	-1.54103	0.263601	1
ENSBTAG00000030504	H4	43.3392	37.1216	49.5568	1.33499	0.416824	0.263778	1
ENSBTAG00000030504	LOC516742	43.3392	37.1216	49.5568	1.33499	0.416824	0.263778	1
ENSBTAG00000030504	LOC517138	43.3392	37.1216	49.5568	1.33499	0.416824	0.263778	1
ENSBTAG00000030504	LOC518961	43.3392	37.1216	49.5568	1.33499	0.416824	0.263778	1
ENSBTAG00000030504	HIST1H2AC	43.3392	37.1216	49.5568	1.33499	0.416824	0.263778	1
ENSBTAG00000030504	LOC526789	43.3392	37.1216	49.5568	1.33499	0.416824	0.263778	1
ENSBTAG00000030504	LOC527388	43.3392	37.1216	49.5568	1.33499	0.416824	0.263778	1
ENSBTAG00000030504	LOC527645	43.3392	37.1216	49.5568	1.33499	0.416824	0.263778	1
ENSBTAG00000030504	LOC528329	43.3392	37.1216	49.5568	1.33499	0.416824	0.263778	1
ENSBTAG00000030504	LOC529647	43.3392	37.1216	49.5568	1.33499	0.416824	0.263778	1
ENSBTAG00000030504	LOC530773	43.3392	37.1216	49.5568	1.33499	0.416824	0.263778	1
ENSBTAG00000030504	LOC617875	43.3392	37.1216	49.5568	1.33499	0.416824	0.263778	1
ENSBTAG00000030504	LOC781223	43.3392	37.1216	49.5568	1.33499	0.416824	0.263778	1
ENSBTAG00000030504	LOC781434	43.3392	37.1216	49.5568	1.33499	0.416824	0.263778	1
ENSBTAG00000030504	LOC789113	43.3392	37.1216	49.5568	1.33499	0.416824	0.263778	1
ENSBTAG00000030504	LOC100849624	43.3392	37.1216	49.5568	1.33499	0.416824	0.263778	1
ENSBTAG00000013959	GPR142	0.988194	1.84906	0.127333	0.0688637	-3.86011	0.264265	1
ENSBTAG00000014230	VRK1	147.125	159.422	134.827	0.845725	-0.241739	0.264408	1
ENSBTAG00000031012	PIGK	195.02	197.275	192.765	0.977138	-0.0333653	0.265096	1
ENSBTAG00000040607	SLA2	122.127	107.9	136.353	1.2637	0.337655	0.265294	1
ENSBTAG00000048273	C6H4orf3	518.79	534.843	502.737	0.93997	-0.0893132	0.26632	1
ENSBTAG00000002462	MRPL47	149.696	157.447	141.945	0.901546	-0.149527	0.266576	1
ENSBTAG00000010982	UBE2A	320.655	327.776	313.534	0.956547	-0.0640919	0.266584	1
ENSBTAG00000010982	UBE2B	320.655	327.776	313.534	0.956547	-0.0640919	0.266584	1
ENSBTAG00000005843	REXO2	68.2679	58.8591	77.6766	1.3197	0.400215	0.266655	1
ENSBTAG00000016704	SLC37A2	85.7485	70.8235	100.674	1.42147	0.507384	0.266973	1
ENSBTAG00000017078	FAM114A2	203.116	216.277	189.955	0.878295	-0.187222	0.267024	1
ENSBTAG00000013842	ACTR6	238.634	246.771	230.497	0.934052	-0.0984248	0.267304	1
ENSBTAG00000015147	S100A10	523.496	548.608	498.383	0.90845	-0.138521	0.267312	1
ENSBTAG00000012170	UBL3	838.907	866.556	811.258	0.936187	-0.0951318	0.267325	1
ENSBTAG00000045787	CDS1	174.734	193.993	155.475	0.801447	-0.319321	0.267406	1
ENSBTAG00000005314	MFN2	122.912	107.34	138.485	1.29016	0.367547	0.267817	1
ENSBTAG00000012545	CASC4	921.655	961.934	881.376	0.916255	-0.126179	0.267974	1
ENSBTAG00000010411	ADAMTS8	3.67872	6.7218	0.63563	0.0945624	-3.40259	0.268097	1
ENSBTAG00000020795	RPS21	2156.03	2357.86	1954.2	0.828801	-0.270903	0.268149	1
ENSBTAG00000015744	CCNC	443.979	453.297	434.661	0.958889	-0.0605636	0.268274	1
ENSBTAG00000013070	EAF2	152.407	159.266	145.548	0.913868	-0.129942	0.268852	1
ENSBTAG00000013673	OR2A2	2.37834	4.39954	0.357141	0.0811769	-3.62279	0.269165	1
ENSBTAG00000032374	SELK	335.38	345.975	324.785	0.938752	-0.0911836	0.269187	1
ENSBTAG00000031014	LDAH	133.368	141.843	124.893	0.880501	-0.183604	0.269324	1
ENSBTAG00000007627	LOC531090	1.49625	0.532995	2.45951	4.6145	2.20617	0.269411	1
ENSBTAG00000020475	VIPAS39	56.2231	46.0929	66.3533	1.43955	0.525622	0.269589	1
ENSBTAG00000023000	LOC100301359	1.24826	1.13351	1.36301	1.20248	0.26601	0.269797	1
ENSBTAG00000020964	STRIP1	80.8502	67.792	93.9084	1.38524	0.470138	0.270168	1
ENSBTAG00000021245	SPRY1	96.7445	74.4248	119.064	1.59979	0.677884	0.270844	1
ENSBTAG00000021691	PSMD14	296.9	318.688	275.111	0.863262	-0.21213	0.271009	1
ENSBTAG00000048171	TAP	3.82302	6.65458	0.99146	0.148989	-2.74672	0.271264	1
ENSBTAG00000011680	PAPLN	87.306	71.5183	103.094	1.4415	0.52757	0.271285	1
ENSBTAG00000013180	POT1	179.011	192.294	165.729	0.861851	-0.21449	0.271483	1
ENSBTAG00000031558	LOC785745	16.2291	21.1588	11.2993	0.534026	-0.905019	0.271655	1
ENSBTAG00000020261	CDH26	51.8176	41.9582	61.677	1.46996	0.55578	0.272285	1
ENSBTAG00000016116	LOC782264	0.906344	1.45607	0.356619	0.244919	-2.02962	0.272288	1
ENSBTAG00000037539	LOC534578	327.39	379.89	274.89	0.723604	-0.466727	0.272492	1
ENSBTAG00000009308	TDRD3	101.887	115.859	87.9139	0.758798	-0.398211	0.27263	1
ENSBTAG00000024791	LOC529969	4.41611	3.3568	5.47542	1.63115	0.705885	0.272645	1
ENSBTAG00000036016	FAM111B	159.969	163.008	156.93	0.962717	-0.0548169	0.273052	1
ENSBTAG00000046510	BOSTAUV1R420	2.76726	0.77021	4.76431	6.18573	2.62894	0.273688	1
ENSBTAG00000006411	THAP11	42.4649	34.24	50.6898	1.48043	0.566013	0.274417	1
ENSBTAG00000019716	CXCL8	45.5792	54.7321	36.4264	0.665539	-0.587404	0.274459	1
ENSBTAG00000012771	CSF1R	190.61	166.409	214.811	1.29086	0.368335	0.274925	1
ENSBTAG00000022927	RAC3	4.50593	3.10482	5.90703	1.90253	0.927922	0.274999	1
ENSBTAG00000002112	INSIG2	107.381	113.957	100.805	0.884592	-0.176916	0.275166	1
ENSBTAG00000001521	UQCRB	733.117	766.019	700.215	0.914096	-0.129583	0.275694	1
ENSBTAG00000004679	WARS	374.682	327.739	421.625	1.28647	0.363413	0.275923	1
ENSBTAG00000003294	MRPL43	60.7378	57.3791	64.0964	1.11707	0.15972	0.276125	1
ENSBTAG00000016725	KIAA1143	75.3963	84.2574	66.5353	0.789667	-0.340684	0.276251	1
ENSBTAG00000021832	HMGCL	68.331	62.1152	74.5469	1.20014	0.263201	0.276791	1
ENSBTAG00000003201	FNTA	145.703	158.562	132.844	0.837803	-0.255318	0.277481	1
ENSBTAG00000013425	COPS2	232.986	240.602	225.37	0.936691	-0.0943546	0.277877	1
ENSBTAG00000013442	GPR62	2.15933	1.61818	2.70047	1.66883	0.738838	0.278208	1
ENSBTAG00000016363	TFG	350.661	371.658	329.664	0.887008	-0.172982	0.279182	1
ENSBTAG00000018347	IL33	75.9519	85.4931	66.4106	0.776794	-0.364396	0.279228	1
ENSBTAG00000001574	GPATCH2	214.746	224.393	205.098	0.914014	-0.129712	0.279355	1
ENSBTAG00000003371	JKAMP	147.664	155.874	139.454	0.894657	-0.160594	0.280347	1
ENSBTAG00000011569	AADAC	257.188	309.19	205.186	0.663623	-0.591564	0.28045	1
ENSBTAG00000032148	TMEM117	181.999	197.134	166.864	0.846452	-0.2405	0.280466	1
ENSBTAG00000006409	LRRC34	27.3738	35.2168	19.5307	0.554585	-0.850519	0.280784	1
ENSBTAG00000012902	ARL8B	135.425	140.578	130.272	0.92669	-0.109842	0.281362	1
ENSBTAG00000016271	SNRPF	155.402	169.851	140.952	0.829862	-0.269058	0.281387	1
ENSBTAG00000003752	LOC534742	765.396	805.667	725.126	0.900032	-0.151953	0.281401	1
ENSBTAG00000013176	SMOC2	56.9639	44.1571	69.7707	1.58005	0.659975	0.281412	1
ENSBTAG00000014226	RPL34	2496.94	2789.21	2204.68	0.79043	-0.33929	0.28184	1
ENSBTAG00000014633	ABCD4	230.706	195.607	265.804	1.35887	0.442406	0.282295	1
ENSBTAG00000008609	SEPT8	88.7189	75.8414	101.596	1.33959	0.421789	0.282342	1
ENSBTAG00000004588	KCNN4	71.254	58.0826	84.4255	1.45354	0.539572	0.282463	1
ENSBTAG00000025413	RNF5	93.7854	77.1172	110.454	1.43228	0.518316	0.282519	1
ENSBTAG00000046437	MIR210	0.163007	0	0.326014	#DIV/0!	#DIV/0!	0.282658	1
ENSBTAG00000026254	MED30	56.0488	62.3245	49.7731	0.798612	-0.324434	0.282718	1
ENSBTAG00000010346	ENAM	53.6258	62.0356	45.2161	0.728873	-0.456262	0.282986	1
ENSBTAG00000020175	UBE2K	228.312	236.269	220.355	0.932644	-0.100602	0.283192	1
ENSBTAG00000007537	PEX19	152.757	130.052	175.462	1.34916	0.432066	0.283887	1
ENSBTAG00000047936	LOC540180	0.433232	0.766299	0.100166	0.130714	-2.93551	0.28408	1
ENSBTAG00000015006	MRPL11	56.0743	47.5917	64.5569	1.35647	0.439861	0.284932	1
ENSBTAG00000011767	MPP5	412.769	437.924	387.615	0.885118	-0.176059	0.284941	1
ENSBTAG00000048195	PIGX	121.024	130.785	111.263	0.850732	-0.233223	0.285011	1
ENSBTAG00000007709	SHOC2	574.864	587.001	562.727	0.958646	-0.0609294	0.285131	1
ENSBTAG00000011146	RAB8B	1631.43	1753.3	1509.57	0.860985	-0.21594	0.28521	1
ENSBTAG00000046881	MIR219-2	0.978035	1.13351	0.822565	0.725683	-0.462589	0.285593	1
ENSBTAG00000011779	MAL2	595.383	635.303	555.463	0.874327	-0.193755	0.285606	1
ENSBTAG00000040570	LOC520023	3.03031	0.873091	5.18753	5.94157	2.57084	0.285627	1
ENSBTAG00000046324	LOC100297676	792.515	822.481	762.549	0.927132	-0.109153	0.285947	1
ENSBTAG00000013755	ITGB5	65.3372	55.1151	75.5593	1.37094	0.455161	0.28609	1
ENSBTAG00000006488	LOC510087	1.00304	0.40632	1.59977	3.93722	1.97718	0.286194	1
ENSBTAG00000003633	PRSS1	2.69471	2.62064	2.76877	1.05653	0.0793277	0.286236	1
ENSBTAG00000003633	LOC780933	2.69471	2.62064	2.76877	1.05653	0.0793277	0.286236	1
ENSBTAG00000015291	ORC4	237.253	242.784	231.722	0.954437	-0.0672783	0.286277	1
ENSBTAG00000013368	ANKRD22	81.3962	91.9709	70.8215	0.770042	-0.376991	0.286296	1
ENSBTAG00000030064	MIR584-6	0.268293	0	0.536585	#DIV/0!	#DIV/0!	0.286433	1
ENSBTAG00000009137	NKG7	67.2886	51.4668	83.1104	1.61483	0.691386	0.286532	1
ENSBTAG00000019386	BOLA-NC1	358.86	285.236	432.483	1.51623	0.600488	0.286708	1
ENSBTAG00000019508	SEC61A2	84.7731	101.304	68.2425	0.673644	-0.569942	0.287329	1
ENSBTAG00000015723	CRIPT	170.151	181.316	158.986	0.876846	-0.189605	0.287375	1
ENSBTAG00000040368	AAGAB	160.094	171.523	148.666	0.866743	-0.206324	0.287399	1
ENSBTAG00000001422	HMGN3	114.189	90.279	138.098	1.52968	0.613233	0.287771	1
ENSBTAG00000027020	COL5A2	298.915	259.567	338.263	1.30318	0.382042	0.287779	1
ENSBTAG00000004544	TXNDC9	202.189	203.535	200.842	0.986771	-0.0192134	0.287825	1
ENSBTAG00000039901	LOC785431	1.14749	0.309869	1.98512	6.4063	2.67949	0.288438	1
ENSBTAG00000024097	MRPS15	55.3399	45.3983	65.2815	1.43797	0.524038	0.288663	1
ENSBTAG00000031770	LOC505183	432.847	483.24	382.453	0.791435	-0.337457	0.288756	1
ENSBTAG00000031770	HIST1H2BL	432.847	483.24	382.453	0.791435	-0.337457	0.288756	1
ENSBTAG00000031770	LOC521580	432.847	483.24	382.453	0.791435	-0.337457	0.288756	1
ENSBTAG00000031770	HIST2H2BE	432.847	483.24	382.453	0.791435	-0.337457	0.288756	1
ENSBTAG00000031770	H2B	432.847	483.24	382.453	0.791435	-0.337457	0.288756	1
ENSBTAG00000031770	HIST1H2BI	432.847	483.24	382.453	0.791435	-0.337457	0.288756	1
ENSBTAG00000031770	LOC616868	432.847	483.24	382.453	0.791435	-0.337457	0.288756	1
ENSBTAG00000031770	LOC618012	432.847	483.24	382.453	0.791435	-0.337457	0.288756	1
ENSBTAG00000031770	LOC781410	432.847	483.24	382.453	0.791435	-0.337457	0.288756	1
ENSBTAG00000031770	LOC787269	432.847	483.24	382.453	0.791435	-0.337457	0.288756	1
ENSBTAG00000031770	LOC787465	432.847	483.24	382.453	0.791435	-0.337457	0.288756	1
ENSBTAG00000031770	LOC100295221	432.847	483.24	382.453	0.791435	-0.337457	0.288756	1
ENSBTAG00000031770	LOC100336115	432.847	483.24	382.453	0.791435	-0.337457	0.288756	1
ENSBTAG00000031770	LOC101902834	432.847	483.24	382.453	0.791435	-0.337457	0.288756	1
ENSBTAG00000006307	HSD17B11	1924.25	2213.55	1634.96	0.738612	-0.437111	0.288757	1
ENSBTAG00000002610	FKBP3	234.093	239.277	228.909	0.956673	-0.0639022	0.28911	1
ENSBTAG00000039442	SEC62	266.652	285.533	247.772	0.867752	-0.204646	0.28924	1
ENSBTAG00000014248	MIER3	205.808	219.391	192.226	0.876182	-0.190697	0.289578	1
ENSBTAG00000018801	SNX3	376.092	388.631	363.552	0.935467	-0.0962411	0.290003	1
ENSBTAG00000012454	SLC35A3	1035.31	1060.37	1010.24	0.952729	-0.0698618	0.29001	1
ENSBTAG00000012454	LOC790270	1035.31	1060.37	1010.24	0.952729	-0.0698618	0.29001	1
ENSBTAG00000011104	RTN4	1368.91	1448.76	1289.06	0.889771	-0.168494	0.290185	1
ENSBTAG00000013901	PTDSS1	58.8625	52.0497	65.6753	1.26178	0.33546	0.290445	1
ENSBTAG00000013901	LOC100849746	58.8625	52.0497	65.6753	1.26178	0.33546	0.290445	1
ENSBTAG00000044649	MIR2451	0.43825	0.774025	0.102476	0.132393	-2.9171	0.290483	1
ENSBTAG00000007389	IFI35	92.6992	76.2316	109.167	1.43204	0.518074	0.290581	1
ENSBTAG00000016451	HSPA14	209.163	219.701	198.626	0.904075	-0.145486	0.290594	1
ENSBTAG00000031579	SGOL2	250.419	258.215	242.624	0.939618	-0.0898531	0.290902	1
ENSBTAG00000009104	SERP1	554.819	598.656	510.981	0.853546	-0.228458	0.291261	1
ENSBTAG00000009104	SERP2	554.819	598.656	510.981	0.853546	-0.228458	0.291261	1
ENSBTAG00000017674	SCNN1D	4.64673	7.98672	1.30673	0.163613	-2.61164	0.291511	1
ENSBTAG00000011197	IPMK	597.292	625.372	569.211	0.910196	-0.135751	0.291622	1
ENSBTAG00000021103	SLC35F5	585.568	596.783	574.353	0.962414	-0.05527	0.291746	1
ENSBTAG00000002352	GGA2	156.523	142.765	170.281	1.19274	0.254275	0.292005	1
ENSBTAG00000006013	NT5DC3	41.0002	37.3609	44.6395	1.19482	0.256793	0.292327	1
ENSBTAG00000004887	DCTN1	236.776	198.222	275.331	1.389	0.474048	0.293074	1
ENSBTAG00000015016	CALCOCO1	79.855	75.5381	84.1719	1.1143	0.156134	0.293079	1
ENSBTAG00000031738	H4	967.874	1083.84	851.909	0.786011	-0.347379	0.293265	1
ENSBTAG00000031738	LOC104975684	967.874	1083.84	851.909	0.786011	-0.347379	0.293265	1
ENSBTAG00000023398	UBASH3A	30.5917	31.7153	29.4681	0.929145	-0.106025	0.293677	1
ENSBTAG00000015434	DSTN	606.338	635.257	577.419	0.908953	-0.137722	0.293855	1
ENSBTAG00000019300	TPMT	217.057	224.719	209.396	0.93181	-0.101893	0.293992	1
ENSBTAG00000013674	EDNRA	73.7336	62.1146	85.3527	1.37412	0.458505	0.293995	1
ENSBTAG00000010718	RALGPS2	131.426	138.629	124.222	0.89608	-0.1583	0.294012	1
ENSBTAG00000007837	EPT1	151.72	172.079	131.36	0.763369	-0.389548	0.294062	1
ENSBTAG00000001915	APOH	46.1126	36.9641	55.261	1.49499	0.580136	0.294136	1
ENSBTAG00000009969	RNPS1	105.101	87.4512	122.75	1.40364	0.489178	0.29435	1
ENSBTAG00000012589	HSPE1	411.8	449.647	373.953	0.831658	-0.265937	0.294645	1
ENSBTAG00000009230	FBLN7	3.69199	6.99958	0.384395	0.0549169	-4.18661	0.294757	1
ENSBTAG00000003455	ANKRD6	16.7857	24.6642	8.90717	0.361137	-1.46938	0.294851	1
ENSBTAG00000005285	MRPS33	299.59	307.311	291.869	0.949752	-0.074378	0.295016	1
ENSBTAG00000031461	SNX7	178.895	184.731	173.058	0.936808	-0.0941753	0.295098	1
ENSBTAG00000020190	KREMEN2	4.74813	8.49368	1.00259	0.11804	-3.08265	0.295105	1
ENSBTAG00000027610	RPL36A	796.261	867.611	724.912	0.835526	-0.259243	0.295321	1
ENSBTAG00000027610	RPL36AL	796.261	867.611	724.912	0.835526	-0.259243	0.295321	1
ENSBTAG00000014380	MCM2	60.7779	59.7432	61.8126	1.03464	0.0491283	0.295449	1
ENSBTAG00000002962	PPM1M	69.8306	57.277	82.3841	1.43834	0.52441	0.295477	1
ENSBTAG00000046580	DHX58	51.8016	40.5129	63.0904	1.55729	0.639041	0.2955	1
ENSBTAG00000038858	LOC525286	2.59861	4.91608	0.281142	0.0571883	-4.12814	0.295531	1
ENSBTAG00000012047	JAK2	385.617	397.427	373.807	0.940568	-0.0883962	0.295879	1
ENSBTAG00000030305	SNRPE	74.7007	83.0281	66.3733	0.799407	-0.322998	0.295907	1
ENSBTAG00000030305	LOC789375	74.7007	83.0281	66.3733	0.799407	-0.322998	0.295907	1
ENSBTAG00000039647	MGC152010	355.792	483.742	227.843	0.471002	-1.0862	0.29628	1
ENSBTAG00000039647	LOC530553	355.792	483.742	227.843	0.471002	-1.0862	0.29628	1
ENSBTAG00000008435	KIAA0141	59.2026	54.651	63.7543	1.16657	0.222275	0.296292	1
ENSBTAG00000005947	PLAU	167.408	141.985	192.83	1.35811	0.441597	0.296322	1
ENSBTAG00000047537	CCAR1	539.863	540.327	539.398	0.998281	-0.00248227	0.296678	1
ENSBTAG00000006654	TANK	247.55	257.478	237.622	0.922883	-0.11578	0.297157	1
ENSBTAG00000014777	FBXO6	22.1109	19.8677	24.354	1.22581	0.293737	0.297256	1
ENSBTAG00000011278	XYLB	64.9889	57.0651	72.9127	1.27771	0.353561	0.297259	1
ENSBTAG00000004136	NFE2L3	296.5	317.879	275.122	0.865495	-0.208403	0.297518	1
ENSBTAG00000009044	OR52N1	0.737422	0.150471	1.32437	8.80153	3.13775	0.297634	1
ENSBTAG00000009044	LOC618803	0.737422	0.150471	1.32437	8.80153	3.13775	0.297634	1
ENSBTAG00000001801	SYT4	96.7367	101.816	91.6577	0.900231	-0.151632	0.297958	1
ENSBTAG00000011212	EIF3K	180.079	149.274	210.884	1.41273	0.498486	0.298198	1
ENSBTAG00000006556	COPB1	1033.47	1104.11	962.829	0.872044	-0.197528	0.298219	1
ENSBTAG00000007189	RCHY1	192.658	191.683	193.633	1.01017	0.0146031	0.298261	1
ENSBTAG00000012677	ARHGAP12	324.649	336.403	312.896	0.930121	-0.10451	0.298276	1
ENSBTAG00000004507	FAM163B	2.64704	5.29408	0	0	#DIV/0!	0.298467	1
ENSBTAG00000008952	RAP1GAP	34.7047	35.0294	34.3801	0.981463	-0.0269937	0.298632	1
ENSBTAG00000019956	CMPK1	785.436	864.267	706.606	0.817579	-0.29057	0.298732	1
ENSBTAG00000009334	NDUFA5	244.419	256.272	232.567	0.907503	-0.140025	0.299534	1
ENSBTAG00000009366	ARF5	36.2784	30.302	42.2547	1.39445	0.479697	0.299579	1
ENSBTAG00000017015	TEKT5	3.31195	6.11691	0.506991	0.0828834	-3.59277	0.299613	1
ENSBTAG00000002965	NEURL3	6.40726	4.24509	8.56943	2.01867	1.0134	0.301169	1
ENSBTAG00000009517	DBI	2121.63	2529.05	1714.2	0.677804	-0.56106	0.301247	1
ENSBTAG00000009778	KRAS	194.429	195.893	192.965	0.985055	-0.0217234	0.301438	1
ENSBTAG00000009359	LOC781022	303.772	314.386	293.157	0.932475	-0.100864	0.302145	1
ENSBTAG00000009359	LOC782705	303.772	314.386	293.157	0.932475	-0.100864	0.302145	1
ENSBTAG00000048127	SPACA4	1.99184	3.81704	0.166651	0.0436597	-4.51755	0.302193	1
ENSBTAG00000022971	LOC785803	13.8937	16.8158	10.9715	0.652455	-0.616049	0.302282	1
ENSBTAG00000044590	MIR2294	0.173738	0	0.347476	#DIV/0!	#DIV/0!	0.302371	1
ENSBTAG00000003276	PRKCH	129.012	113.573	144.45	1.27187	0.346952	0.302887	1
ENSBTAG00000046282	VGLL2	1.42477	2.21287	0.636664	0.28771	-1.79731	0.30299	1
ENSBTAG00000016231	POFUT1	40.7621	39.7291	41.7952	1.05201	0.0731434	0.30335	1
ENSBTAG00000006546	GSTA2	56.1111	86.9892	25.2331	0.290071	-1.78552	0.303473	1
ENSBTAG00000045847	CTXN2	0.656396	0.10671	1.20608	11.3025	3.49857	0.303574	1
ENSBTAG00000006767	MRPL13	101.052	103.502	98.6025	0.952664	-0.0699606	0.303706	1
ENSBTAG00000000102	GPR75	5.44765	6.19802	4.69728	0.757868	-0.399982	0.303966	1
ENSBTAG00000015887	FOXJ3	198.442	213.004	183.88	0.86327	-0.212116	0.30436	1
ENSBTAG00000000198	LOC781146	26.7517	32.2553	21.2481	0.658747	-0.602204	0.304448	1
ENSBTAG00000014439	KMO	25.9746	36.3974	15.5518	0.427279	-1.22675	0.30455	1
ENSBTAG00000034154	AGMO	103.941	124.775	83.1069	0.666054	-0.586289	0.304655	1
ENSBTAG00000026993	TMBIM4	546.957	594.333	499.58	0.840571	-0.250558	0.304967	1
ENSBTAG00000013662	COL8A1	11.5082	19.0402	3.9763	0.208838	-2.25955	0.305233	1
ENSBTAG00000008142	IFIH1	321.097	353.463	288.731	0.816866	-0.291829	0.305716	1
ENSBTAG00000013263	HOXA1	1.87587	3.4706	0.281142	0.0810069	-3.62581	0.305875	1
ENSBTAG00000048246	DPP4	502.766	593.25	412.283	0.694956	-0.525006	0.30624	1
ENSBTAG00000030814	TFF2	36.3209	25.0649	47.577	1.89816	0.924599	0.306335	1
ENSBTAG00000018256	SMC6	317.91	338.121	297.699	0.88045	-0.183688	0.306476	1
ENSBTAG00000030962	EEFSEC	125.336	135.293	115.378	0.852798	-0.229724	0.306711	1
ENSBTAG00000016108	BTBD2	71.2248	62.0353	80.4144	1.29627	0.374364	0.306786	1
ENSBTAG00000011041	ZFYVE1	67.9968	64.411	71.5827	1.11134	0.152306	0.306803	1
ENSBTAG00000005661	SNAP23	451.559	462.917	440.201	0.950929	-0.0725904	0.307269	1
ENSBTAG00000005661	LOC100336178	451.559	462.917	440.201	0.950929	-0.0725904	0.307269	1
ENSBTAG00000013099	ALDOC	30.8855	29.9754	31.7956	1.06072	0.0850454	0.307279	1
ENSBTAG00000046332	ACTA1	15.7902	13.0939	18.4865	1.41185	0.497582	0.307385	1
ENSBTAG00000013621	DPY19L4	357.959	370.239	345.679	0.933665	-0.0990235	0.307489	1
ENSBTAG00000000793	LAMC2	57.3856	56.6525	58.1187	1.02588	0.0368615	0.30787	1
ENSBTAG00000000266	NAB1	320.903	334.167	307.64	0.920617	-0.119327	0.307871	1
ENSBTAG00000031874	ZNF165	8.51391	13.2575	3.77029	0.284389	-1.81406	0.308032	1
ENSBTAG00000039346	LOC528262	18.6434	11.973	25.3139	2.11425	1.08015	0.308151	1
ENSBTAG00000010898	SLC30A6	178.161	186.015	170.307	0.915552	-0.127285	0.308219	1
ENSBTAG00000030960	DNAJC25	172.822	186.252	159.392	0.855786	-0.224678	0.30829	1
ENSBTAG00000030960	LOC101909120	172.822	186.252	159.392	0.855786	-0.224678	0.30829	1
ENSBTAG00000023283	AMICA1	235.379	202.383	268.374	1.32607	0.407153	0.308315	1
ENSBTAG00000011660	MSMB	1.24553	1.93039	0.560665	0.290441	-1.78368	0.30851	1
ENSBTAG00000047195	LOC513706	0.590844	0.10671	1.07498	10.0739	3.33255	0.308562	1
ENSBTAG00000047136	RPL39	2618.27	2814.08	2422.46	0.860837	-0.216188	0.30866	1
ENSBTAG00000047136	LOC100297075	2618.27	2814.08	2422.46	0.860837	-0.216188	0.30866	1
ENSBTAG00000047136	LOC101902490	2618.27	2814.08	2422.46	0.860837	-0.216188	0.30866	1
ENSBTAG00000008812	PFDN4	272.001	278.37	265.632	0.954239	-0.0675768	0.308899	1
ENSBTAG00000015221	PCCB	227.698	192.375	263.021	1.36723	0.451255	0.308906	1
ENSBTAG00000020999	DDB2	118.302	105.914	130.689	1.23392	0.303246	0.309895	1
ENSBTAG00000007386	NUDCD1	178.978	185.644	172.311	0.928177	-0.107529	0.310123	1
ENSBTAG00000033221	CCDC152	964.273	1002.73	925.817	0.923296	-0.115134	0.310768	1
ENSBTAG00000001890	KIAA0226	50.9968	50.6883	51.3052	1.01217	0.0174524	0.310904	1
ENSBTAG00000011182	PDLIM1	161.546	139.4	183.691	1.31773	0.398056	0.31117	1
ENSBTAG00000038277	HIST1H2BJ	297.309	344.356	250.261	0.72675	-0.460469	0.311422	1
ENSBTAG00000001010	ADAMTS18	29.0467	25.0806	33.0129	1.31627	0.39646	0.311636	1
ENSBTAG00000005691	FGF2	207.528	217.78	197.276	0.90585	-0.142656	0.311804	1
ENSBTAG00000010382	MUC13	2184.15	2538.48	1829.82	0.720833	-0.472264	0.312261	1
ENSBTAG00000020379	AREL1	95.7036	85.1327	106.274	1.24834	0.320011	0.312404	1
ENSBTAG00000031769	LOC781410	26.3991	18.1801	34.6182	1.90418	0.929167	0.312601	1
ENSBTAG00000031769	H2B	26.3991	18.1801	34.6182	1.90418	0.929167	0.312601	1
ENSBTAG00000031769	LOC100336115	26.3991	18.1801	34.6182	1.90418	0.929167	0.312601	1
ENSBTAG00000004893	ACOX3	87.282	78.4024	96.1616	1.22651	0.294562	0.312649	1
ENSBTAG00000025410	EGFL8	38.2806	51.5705	24.9907	0.484592	-1.04516	0.312693	1
ENSBTAG00000010524	BCKDK	20.3741	16.5745	24.1738	1.4585	0.544481	0.313186	1
ENSBTAG00000033078	CNEP1R1	119.286	128.856	109.716	0.851464	-0.231982	0.313303	1
ENSBTAG00000017366	GRB7	20.47	22.1173	18.8228	0.851046	-0.23269	0.313393	1
ENSBTAG00000000859	SLC38A1	93.6335	106.515	80.7517	0.758123	-0.399496	0.313596	1
ENSBTAG00000019011	PGM1	205.036	181.529	228.543	1.25899	0.332264	0.313655	1
ENSBTAG00000012975	VDAC2	340.757	305.215	376.299	1.2329	0.302055	0.313845	1
ENSBTAG00000013615	CHORDC1	660.595	679.967	641.223	0.943021	-0.0846377	0.314005	1
ENSBTAG00000024910	GALR2	3.22694	6.45387	0	0	#DIV/0!	0.31401	1
ENSBTAG00000011608	KIAA1191	70.506	65.4767	75.5352	1.15362	0.206168	0.314337	1
ENSBTAG00000031509	PFAS	98.726	95.1033	102.349	1.07619	0.105926	0.314446	1
ENSBTAG00000044336	MIR2472	1.53988	2.48395	0.595805	0.239862	-2.05972	0.314478	1
ENSBTAG00000039658	PDCD7	22.4639	15.5357	29.3921	1.8919	0.919838	0.314601	1
ENSBTAG00000003624	CNTF	0.520178	0.913023	0.127333	0.139463	-2.84205	0.31495	1
ENSBTAG00000017079	MFAP3	246.586	257.248	235.923	0.917104	-0.124843	0.315327	1
ENSBTAG00000006478	C8H9orf64	191.987	199.3	184.675	0.926618	-0.109954	0.315509	1
ENSBTAG00000010006	EMC2	276.931	282.475	271.386	0.960745	-0.0577746	0.315733	1
ENSBTAG00000013213	OSR2	7.1069	12.3158	1.89802	0.154112	-2.69794	0.31577	1
ENSBTAG00000045301	MIR2464	0.524061	0.869456	0.178667	0.205493	-2.28284	0.315917	1
ENSBTAG00000000183	TRAT1	243.33	264.395	222.264	0.840652	-0.25042	0.316176	1
ENSBTAG00000020844	TMEM246	108.584	87.8493	129.318	1.47205	0.557824	0.316232	1
ENSBTAG00000020938	TWF1	442.407	454.839	429.976	0.945337	-0.0810994	0.316447	1
ENSBTAG00000016770	GAPT	60.4599	66.4069	54.5129	0.820892	-0.284736	0.316796	1
ENSBTAG00000002463	NDUFB5	358.599	377.869	339.328	0.898003	-0.155207	0.316815	1
ENSBTAG00000038976	ZGLP1	1.54035	2.81095	0.269756	0.0959659	-3.38133	0.317192	1
ENSBTAG00000012760	NDUFB3	166.108	178.238	153.979	0.863893	-0.211075	0.317192	1
ENSBTAG00000040330	OR5M11	3.67468	6.34349	1.00587	0.158568	-2.65683	0.31763	1
ENSBTAG00000000995	FAM46A	236.743	259.202	214.285	0.826712	-0.274544	0.31766	1
ENSBTAG00000000696	ILK	123.777	104.099	143.455	1.37806	0.462641	0.317776	1
ENSBTAG00000000977	CADM1	25.9634	20.4618	31.465	1.53774	0.620814	0.317812	1
ENSBTAG00000018244	VSTM2B	3.20217	6.40434	0	0	#DIV/0!	0.318318	1
ENSBTAG00000006085	DDOST	149.24	125.946	172.534	1.3699	0.454075	0.318396	1
ENSBTAG00000036297	RBFA	30.9191	31.0218	30.8163	0.993376	-0.00958882	0.318709	1
ENSBTAG00000019015	IFITM3	52.2344	47.3422	57.1267	1.20668	0.271038	0.318949	1
ENSBTAG00000019015	LOC786073	52.2344	47.3422	57.1267	1.20668	0.271038	0.318949	1
ENSBTAG00000020059	GEN1	58.7954	66.7027	50.8881	0.76291	-0.390415	0.319151	1
ENSBTAG00000034193	BCO2	1115.59	1314.51	916.669	0.697346	-0.520054	0.319249	1
ENSBTAG00000021636	GPR155	586.904	637.152	536.656	0.842273	-0.247641	0.31929	1
ENSBTAG00000033360	LOC782775	0.273648	0.46397	0.0833254	0.179592	-2.4772	0.319491	1
ENSBTAG00000015023	TRAPPC6B	94.5724	99.2907	89.854	0.904959	-0.144076	0.319528	1
ENSBTAG00000016900	TRAPPC13	182.879	189.992	175.765	0.925116	-0.112294	0.319665	1
ENSBTAG00000000801	ZNF583	65.5138	71.2058	59.8217	0.840124	-0.251326	0.319717	1
ENSBTAG00000006263	GP2	17.7128	26.5398	8.88588	0.334814	-1.57857	0.32006	1
ENSBTAG00000019341	NSRP1	158.27	166.397	150.143	0.902317	-0.148294	0.320342	1
ENSBTAG00000032996	P4HA1	238.599	247.955	229.242	0.924529	-0.113209	0.320449	1
ENSBTAG00000015450	CPEB3	174.086	187.369	160.803	0.858218	-0.220585	0.320524	1
ENSBTAG00000001132	GTDC1	83.8295	90.8757	76.7834	0.844928	-0.243099	0.32076	1
ENSBTAG00000037746	SNRNP27	112.905	120.387	105.422	0.875686	-0.191514	0.320995	1
ENSBTAG00000005631	VARS	141.468	124.985	157.951	1.26376	0.337725	0.320999	1
ENSBTAG00000015156	NDUFB1	133.187	142.308	124.067	0.871822	-0.197894	0.321222	1
ENSBTAG00000014353	SRP14	196.234	204.743	187.724	0.916877	-0.1252	0.321361	1
ENSBTAG00000018538	CEP70	401.599	405.185	398.013	0.9823	-0.0257645	0.321544	1
ENSBTAG00000019235	MAGOHB	40.6877	47.3411	34.0343	0.718917	-0.476103	0.321601	1
ENSBTAG00000019017	IFITM1	279.66	310.48	248.841	0.801472	-0.319276	0.321823	1
ENSBTAG00000019017	IFITM2	279.66	310.48	248.841	0.801472	-0.319276	0.321823	1
ENSBTAG00000011238	CD48	157.919	174.002	141.836	0.815136	-0.294887	0.321994	1
ENSBTAG00000001988	EIF3D	147.758	125.537	169.979	1.35402	0.437245	0.32212	1
ENSBTAG00000001296	TMEM50A	384.596	408.14	361.052	0.884627	-0.176859	0.322513	1
ENSBTAG00000027630	CISD2	276.683	288.363	265.004	0.918993	-0.121874	0.32253	1
ENSBTAG00000046823	LOC100847946	118.139	123.138	113.14	0.918805	-0.12217	0.322533	1
ENSBTAG00000009382	KLK13	4.30192	8.4765	0.127333	0.0150219	-6.05679	0.322572	1
ENSBTAG00000013142	MYNN	324.522	325.922	323.121	0.991407	-0.0124502	0.322638	1
ENSBTAG00000008143	STK17A	254.158	271.738	236.578	0.870613	-0.199896	0.32268	1
ENSBTAG00000009911	HDC	15.323	12.7088	17.9372	1.41141	0.497133	0.322969	1
ENSBTAG00000024275	XRCC4	115.946	120.715	111.178	0.921	-0.118727	0.323373	1
ENSBTAG00000048094	LOC784932	2.40051	2.47017	2.33084	0.943597	-0.0837577	0.323726	1
ENSBTAG00000006096	TKDP2	2.7728	1.77321	3.7724	2.12744	1.08912	0.324379	1
ENSBTAG00000047508	ZNF580	1.22743	1.9471	0.507759	0.260777	-1.93911	0.324417	1
ENSBTAG00000002579	FBL	37.7438	29.4176	46.07	1.56607	0.647148	0.324426	1
ENSBTAG00000002033	UBXN2A	230.118	231.679	228.558	0.98653	-0.0195653	0.32457	1
ENSBTAG00000043577	ND4	2555.84	3369.52	1742.16	0.517035	-0.951666	0.324647	1
ENSBTAG00000017091	CMTR1	141.157	138.574	143.74	1.03728	0.0528077	0.324907	1
ENSBTAG00000044175	CENPK	54.0487	56.5805	51.5169	0.910507	-0.135259	0.324925	1
ENSBTAG00000022539	POLR2K	31.535	36.5617	26.5083	0.725031	-0.463886	0.325129	1
ENSBTAG00000000829	SHPK	47.4336	41.3437	53.5236	1.2946	0.372509	0.325278	1
ENSBTAG00000011133	AP1S3	132.674	143.073	122.276	0.854641	-0.226609	0.325379	1
ENSBTAG00000047452	C2H2orf66	0.699908	0.150471	1.24934	8.3029	3.05361	0.325618	1
ENSBTAG00000006201	DTWD1	82.3835	86.9149	77.8521	0.895727	-0.158868	0.325801	1
ENSBTAG00000002970	INTS6	302.343	309.104	295.581	0.956252	-0.0645366	0.325976	1
ENSBTAG00000008471	MX2	61.3773	51.8706	70.8839	1.36655	0.450542	0.326141	1
ENSBTAG00000038439	H1F0	72.6851	58.1851	87.1851	1.49841	0.583431	0.326227	1
ENSBTAG00000012820	STX3	77.5765	67.9693	87.1838	1.28269	0.359177	0.326254	1
ENSBTAG00000015042	WDR55	79.0642	72.5084	85.6199	1.18083	0.239799	0.326333	1
ENSBTAG00000004409	IVD	168.404	139.023	197.786	1.42268	0.508612	0.326367	1
ENSBTAG00000009566	CCNH	111.576	115.822	107.33	0.926679	-0.109858	0.326419	1
ENSBTAG00000008109	TMEM97	244.581	250.318	238.845	0.954165	-0.0676896	0.326466	1
ENSBTAG00000046965	LOC617663	1.50888	2.8128	0.204951	0.0728637	-3.77866	0.327214	1
ENSBTAG00000020399	RNF139	224.412	234.481	214.343	0.914117	-0.129549	0.327227	1
ENSBTAG00000022787	LOC783912	0.909693	1.65039	0.168995	0.102397	-3.28775	0.327258	1
ENSBTAG00000000205	MMD	150.004	154.088	145.919	0.946984	-0.0785883	0.327298	1
ENSBTAG00000000160	CBS	47.3982	47.6069	47.1896	0.991234	-0.0127018	0.32739	1
ENSBTAG00000039731	LOC540224	63.2353	75.4713	50.9992	0.675743	-0.565454	0.327479	1
ENSBTAG00000039731	RND3	63.2353	75.4713	50.9992	0.675743	-0.565454	0.327479	1
ENSBTAG00000021340	POU2F3	5.29102	5.00329	5.57875	1.11502	0.157067	0.32789	1
ENSBTAG00000017139	STX7	454.166	464.672	443.66	0.954781	-0.0667583	0.327923	1
ENSBTAG00000033604	LOC101904371	0.194662	0	0.389325	#DIV/0!	#DIV/0!	0.328068	1
ENSBTAG00000011359	CD7	24.5459	20.8141	28.2776	1.35858	0.4421	0.32809	1
ENSBTAG00000008479	CXCL13	67.4742	109.828	25.1202	0.228722	-2.12833	0.328515	1
ENSBTAG00000000497	AKR1A1	173.834	132.881	214.788	1.6164	0.692787	0.328579	1
ENSBTAG00000011366	ST8SIA6	21.1539	35.9755	6.33229	0.176017	-2.50621	0.32906	1
ENSBTAG00000046459	LOC510293	1.12543	0.203819	2.04705	10.0435	3.32818	0.329159	1
ENSBTAG00000002282	EIF1	445.946	464.288	427.604	0.92099	-0.118742	0.329434	1
ENSBTAG00000003669	BNC2	12.7401	20.2356	5.24458	0.259177	-1.94799	0.3297	1
ENSBTAG00000012797	DCUN1D1	248.398	245.522	251.273	1.02342	0.0334052	0.330035	1
ENSBTAG00000009987	ITGB3	140.168	127.366	152.97	1.20103	0.26427	0.330242	1
ENSBTAG00000021144	PSTPIP1	63.9857	62.8365	65.1349	1.03658	0.0518281	0.330268	1
ENSBTAG00000038564	OR2T4	2.36981	1.51736	3.22225	2.12359	1.0865	0.330273	1
ENSBTAG00000018951	TBC1D9	204.06	182.774	225.346	1.23292	0.302078	0.330314	1
ENSBTAG00000013900	TRIM21	46.2259	43.2344	49.2174	1.13839	0.18699	0.330352	1
ENSBTAG00000008550	GIMAP7	202.389	182.512	222.265	1.21781	0.284293	0.33048	1
ENSBTAG00000020004	ZNF800	219.561	226.196	212.926	0.941332	-0.0872252	0.330875	1
ENSBTAG00000006378	RIPK1	141.494	125.072	157.915	1.2626	0.336392	0.331024	1
ENSBTAG00000008548	FAM98A	155.001	156.859	153.142	0.976301	-0.0346021	0.331205	1
ENSBTAG00000003504	GSS	55.5039	47.5217	63.4862	1.33594	0.417858	0.331416	1
ENSBTAG00000039425	KRT6C	8.75119	15.6491	1.85329	0.118428	-3.07792	0.331488	1
ENSBTAG00000039425	KRT6A	8.75119	15.6491	1.85329	0.118428	-3.07792	0.331488	1
ENSBTAG00000012253	AGO1	55.3319	54.0514	56.6124	1.04738	0.066786	0.33157	1
ENSBTAG00000014003	MYF6	1.15619	2.09205	0.220329	0.105317	-3.24718	0.331689	1
ENSBTAG00000013315	ATP5B	1359.15	1139.02	1579.28	1.38653	0.471481	0.331941	1
ENSBTAG00000039992	TUBA1C	46.8491	39.5888	54.1093	1.36678	0.450785	0.331973	1
ENSBTAG00000039992	LOC100141266	46.8491	39.5888	54.1093	1.36678	0.450785	0.331973	1
ENSBTAG00000006876	PMPCB	238.332	243.547	233.118	0.957179	-0.0631398	0.332031	1
ENSBTAG00000006876	LOC100849940	238.332	243.547	233.118	0.957179	-0.0631398	0.332031	1
ENSBTAG00000006593	ANKS3	111.24	115.858	106.623	0.920289	-0.119841	0.332457	1
ENSBTAG00000045617	MTERF1	83.2265	87.4357	79.0174	0.90372	-0.146052	0.33254	1
ENSBTAG00000045617	LOC784618	83.2265	87.4357	79.0174	0.90372	-0.146052	0.33254	1
ENSBTAG00000014456	ERN2	31.5253	32.166	30.8846	0.960164	-0.0586476	0.332582	1
ENSBTAG00000011250	AFG3L2	225.424	197.82	253.027	1.27907	0.3551	0.333116	1
ENSBTAG00000004426	DNAJB14	175.667	177.57	173.764	0.978565	-0.0312597	0.333148	1
ENSBTAG00000000490	RTKN	56.2636	54.9511	57.576	1.04777	0.0673171	0.333434	1
ENSBTAG00000010313	DDX52	197.983	216.023	179.944	0.832984	-0.263639	0.333615	1
ENSBTAG00000001092	PHOSPHO2	68.2902	74.6194	61.9611	0.830363	-0.268187	0.333979	1
ENSBTAG00000018447	RABGGTB	232.557	237.292	227.823	0.960097	-0.0587485	0.333996	1
ENSBTAG00000011656	PRPF6	148.413	136.921	159.905	1.16786	0.223869	0.3341	1
ENSBTAG00000010957	LHPP	37.0222	34.0299	40.0144	1.17586	0.233715	0.334138	1
ENSBTAG00000021334	C24H18orf32	179.124	182.257	175.992	0.965624	-0.0504659	0.334152	1
ENSBTAG00000006837	UBA6	395.092	412.658	377.527	0.914866	-0.128368	0.334225	1
ENSBTAG00000037474	LOC506897	0.584633	0.20316	0.966106	4.7554	2.24957	0.334328	1
ENSBTAG00000037474	LOC100849130	0.584633	0.20316	0.966106	4.7554	2.24957	0.334328	1
ENSBTAG00000021116	EXOC6	373.657	389.013	358.302	0.921054	-0.118643	0.334438	1
ENSBTAG00000013999	FAM20B	89.0701	78.565	99.5751	1.26742	0.341898	0.334506	1
ENSBTAG00000020765	OR10J1	0.579976	0.10671	1.05324	9.87018	3.30308	0.334687	1
ENSBTAG00000014102	WDR77	37.5278	39.0561	35.9995	0.921738	-0.117571	0.334871	1
ENSBTAG00000012228	SEMA4A	65.018	60.3695	69.6664	1.154	0.206642	0.335029	1
ENSBTAG00000000434	CRYAB	17.0812	31.7725	2.38987	0.0752184	-3.73277	0.335128	1
ENSBTAG00000043559	ND4L	602.005	644.319	559.692	0.868657	-0.203142	0.335642	1
ENSBTAG00000000597	TMPRSS15	345.681	378.884	312.477	0.824731	-0.278004	0.336028	1
ENSBTAG00000029791	MIR382	0.140151	0.280303	0	0	#DIV/0!	0.336054	1
ENSBTAG00000029791	MIR3578	0.140151	0.280303	0	0	#DIV/0!	0.336054	1
ENSBTAG00000030113	MIR195	0.119339	0.238678	0	0	#DIV/0!	0.336054	1
ENSBTAG00000012317	PNP	232.207	255.045	209.369	0.82091	-0.284704	0.33611	1
ENSBTAG00000012317	LOC790312	232.207	255.045	209.369	0.82091	-0.284704	0.33611	1
ENSBTAG00000021829	GM2A	168.411	137.064	199.758	1.45741	0.543405	0.336154	1
ENSBTAG00000001108	GMCL1	466.319	481.044	451.593	0.938777	-0.091145	0.336167	1
ENSBTAG00000046666	TTC9B	0.884944	1.4376	0.332284	0.231137	-2.11318	0.336398	1
ENSBTAG00000015562	PLBD1	92.3047	84.5245	100.085	1.18409	0.243785	0.336574	1
ENSBTAG00000013282	NECAP2	111.059	87.7543	134.363	1.53113	0.614594	0.336671	1
ENSBTAG00000014916	GJC2	2.98797	5.58519	0.390752	0.0699622	-3.83728	0.336846	1
ENSBTAG00000014710	RAP1A	352.31	350.862	353.758	1.00825	0.0118568	0.337032	1
ENSBTAG00000013568	UEVLD	179.037	183.967	174.106	0.946396	-0.0794844	0.337228	1
ENSBTAG00000010324	GTPBP1	84.7951	79.4809	90.1094	1.13372	0.18107	0.337297	1
ENSBTAG00000026611	LOC101906264	31.0079	55.6623	6.35351	0.114144	-3.13108	0.337368	1
ENSBTAG00000002060	RPL19	475.866	383.539	568.194	1.48145	0.567011	0.337452	1
ENSBTAG00000017326	OMA1	82.4908	92.6196	72.362	0.781282	-0.356084	0.337545	1
ENSBTAG00000020105	AQP7	15.3558	14.0498	16.6617	1.1859	0.245984	0.337571	1
ENSBTAG00000000880	GINM1	224.953	227.904	222.002	0.974102	-0.0378546	0.337663	1
ENSBTAG00000006305	AK1	9.4671	9.0673	9.8669	1.08818	0.121923	0.337868	1
ENSBTAG00000009506	NAGA	101.315	88.1985	114.431	1.29742	0.375649	0.338101	1
ENSBTAG00000016242	DUOXA1	4.86022	8.35912	1.36132	0.162854	-2.61834	0.338101	1
ENSBTAG00000040185	LOC783629	3.8444	6.64223	1.04657	0.157562	-2.666	0.338507	1
ENSBTAG00000040185	OR51V1	3.8444	6.64223	1.04657	0.157562	-2.666	0.338507	1
ENSBTAG00000040185	LOC101909738	3.8444	6.64223	1.04657	0.157562	-2.666	0.338507	1
ENSBTAG00000000365	TDP2	2271.8	2456.77	2086.83	0.849419	-0.235452	0.338728	1
ENSBTAG00000003281	LOC515090	2.13682	4.01896	0.254666	0.063366	-3.98015	0.338766	1
ENSBTAG00000007447	NUDT4	192.2	204.54	179.859	0.879334	-0.185517	0.338833	1
ENSBTAG00000025550	PRR22	3.79052	7.42007	0.160979	0.0216951	-5.52649	0.338955	1
ENSBTAG00000010362	NOSTRIN	145.096	158.218	131.974	0.834129	-0.261658	0.338966	1
ENSBTAG00000011064	ADCK5	107.046	90.1344	123.957	1.37524	0.459685	0.338973	1
ENSBTAG00000005181	SYS1	30.6337	27.2539	34.0135	1.24802	0.319644	0.339113	1
ENSBTAG00000002843	ACOT4	62.1064	59.0077	65.2052	1.10503	0.144084	0.339371	1
ENSBTAG00000017525	ATG12	170.158	175.305	165.011	0.941281	-0.0873032	0.33949	1
ENSBTAG00000015254	GLB1	81.6861	78.3741	84.998	1.08452	0.117052	0.339492	1
ENSBTAG00000011063	CTSO	45.5371	40.8804	50.1939	1.22782	0.296102	0.339604	1
ENSBTAG00000021357	ZNF518A	334.175	339.113	329.236	0.970876	-0.0426405	0.339683	1
ENSBTAG00000009968	TBX4	2.67282	4.9885	0.357141	0.0715929	-3.80404	0.339849	1
ENSBTAG00000006245	WDR83	33.43	34.8985	31.9614	0.915837	-0.126837	0.33986	1
ENSBTAG00000010676	RBM44	18.592	11.6394	25.5446	2.19467	1.134	0.339955	1
ENSBTAG00000005393	TIPRL	130.371	137.98	122.762	0.889707	-0.168597	0.339998	1
ENSBTAG00000008849	SORT1	289.675	252.205	327.146	1.29714	0.375338	0.340077	1
ENSBTAG00000039316	ZNF268	57.193	62.803	51.5831	0.821348	-0.283934	0.340426	1
ENSBTAG00000007106	C1H21orf33	78.4517	68.2639	88.6396	1.29848	0.376828	0.340513	1
ENSBTAG00000013483	TAF1A	86.9184	97.0375	76.7993	0.791439	-0.33745	0.340525	1
ENSBTAG00000004601	ABHD10	67.9677	70.6365	65.2989	0.924436	-0.113355	0.340559	1
ENSBTAG00000026779	LYZ	516.819	528.203	505.434	0.956894	-0.0635693	0.340701	1
ENSBTAG00000021310	COL4A4	59.4511	57.341	61.5612	1.0736	0.102455	0.340763	1
ENSBTAG00000034609	LOC509513	58.4642	48.7594	68.169	1.39807	0.483435	0.340825	1
ENSBTAG00000008396	MRPL54	66.7302	52.6516	80.8089	1.53479	0.618037	0.340934	1
ENSBTAG00000001329	CLPTM1L	147.89	121.92	173.86	1.42602	0.511991	0.34117	1
ENSBTAG00000013203	GP5	5.87129	11.7426	0	0	#DIV/0!	0.341313	1
ENSBTAG00000033127	C16H1orf100	1.76459	0.583188	2.94599	5.05153	2.33672	0.341432	1
ENSBTAG00000024378	MRPS21	93.7055	98.1366	89.2745	0.909696	-0.136544	0.341434	1
ENSBTAG00000015314	ASL	42.76	39.8249	45.6951	1.1474	0.198368	0.341448	1
ENSBTAG00000000451	TMEM126A	85.3366	93.5633	77.1099	0.824147	-0.279027	0.341647	1
ENSBTAG00000014863	GYPC	55.647	42.0849	69.2092	1.64451	0.71766	0.342217	1
ENSBTAG00000011732	PGAP3	53.6099	46.0613	61.1584	1.32776	0.408995	0.342236	1
ENSBTAG00000012937	ACAD8	105.704	90.4072	121.001	1.3384	0.420506	0.342244	1
ENSBTAG00000008948	P2RX7	63.5351	57.8286	69.2416	1.19736	0.259856	0.342439	1
ENSBTAG00000020416	PGAP1	68.0771	80.3119	55.8423	0.695318	-0.524255	0.342459	1
ENSBTAG00000001460	LIN7C	900.892	918.837	882.946	0.960938	-0.0574843	0.342541	1
ENSBTAG00000005021	SEMA5A	54.0911	71.151	37.0312	0.52046	-0.942142	0.342669	1
ENSBTAG00000004489	APPBP2	417.186	427.383	406.989	0.952282	-0.0705396	0.342898	1
ENSBTAG00000013557	ERAP1	532.148	459.338	604.959	1.31702	0.397281	0.342936	1
ENSBTAG00000017405	RORC	73.324	66.3664	80.2815	1.20967	0.274615	0.343004	1
ENSBTAG00000021326	CCL20	36.9689	54.6942	19.2437	0.351841	-1.507	0.343075	1
ENSBTAG00000024219	TRPV6	14.3526	16.3565	12.3487	0.754972	-0.405506	0.343356	1
ENSBTAG00000025622	DEF6	35.8565	35.3218	36.3912	1.03028	0.0430303	0.34371	1
ENSBTAG00000044135	PIGO	91.3704	82.0127	100.728	1.2282	0.296547	0.343973	1
ENSBTAG00000011960	GOT1	141.316	127.52	155.112	1.21638	0.282588	0.344025	1
ENSBTAG00000048300	LOC505646	0.670405	0.126676	1.21413	9.58457	3.26071	0.344052	1
ENSBTAG00000048300	LOC783402	0.670405	0.126676	1.21413	9.58457	3.26071	0.344052	1
ENSBTAG00000046310	LOC100139826	2.03009	4.06019	0	0	#DIV/0!	0.344453	1
ENSBTAG00000012815	CLEC12A	160.097	166.685	153.509	0.920949	-0.118806	0.344454	1
ENSBTAG00000003096	OR6K3	1.70512	1.44337	1.96686	1.36268	0.44645	0.344734	1
ENSBTAG00000038831	PHYHD1	28.7771	24.7716	32.7825	1.32339	0.404242	0.344813	1
ENSBTAG00000034024	HBZ	0.21738	0	0.43476	#DIV/0!	#DIV/0!	0.344858	1
ENSBTAG00000001154	DGAT2	26.4769	38.7323	14.2214	0.367172	-1.44547	0.345992	1
ENSBTAG00000047626	LOC100848428	2.25719	4.06281	0.451565	0.111146	-3.16947	0.346027	1
ENSBTAG00000021392	DCAF11	116.83	102.968	130.692	1.26925	0.343976	0.34605	1
ENSBTAG00000000990	PSMA2	328.8	348.293	309.307	0.888067	-0.17126	0.346076	1
ENSBTAG00000016773	NXNL1	0.83325	1.6665	0	0	#DIV/0!	0.346236	1
ENSBTAG00000019184	TRAPPC2L	63.1194	50.2647	75.9741	1.51148	0.595964	0.346349	1
ENSBTAG00000017665	DHRS4	288.281	229.358	347.203	1.5138	0.598178	0.346511	1
ENSBTAG00000015187	DDX41	51.6772	43.7547	59.5997	1.36213	0.445866	0.346566	1
ENSBTAG00000032727	LOC617043	0.39483	0.20316	0.586501	2.88689	1.52952	0.346638	1
ENSBTAG00000027326	TP53RK	86.7341	98.4062	75.0621	0.762778	-0.390665	0.346777	1
ENSBTAG00000011451	RTN1	26.8835	22.7177	31.0493	1.36674	0.450742	0.34709	1
ENSBTAG00000037813	TOR1AIP2	234.937	238.553	231.322	0.969688	-0.044407	0.347237	1
ENSBTAG00000002910	ECHDC2	113.13	81.6335	144.627	1.77166	0.825104	0.347373	1
ENSBTAG00000002293	ARL5A	415.057	421.8	408.314	0.968028	-0.0468793	0.347381	1
ENSBTAG00000027524	SMTNL1	4.54647	8.76066	0.332284	0.0379291	-4.72055	0.347383	1
ENSBTAG00000000551	SMNDC1	112.856	117.413	108.3	0.922384	-0.11656	0.347661	1
ENSBTAG00000045680	LOC536445	0.437153	0.669354	0.204951	0.306193	-1.70749	0.347881	1
ENSBTAG00000047483	LOC101907138	0.849729	0.304757	1.3947	4.57643	2.19422	0.349013	1
ENSBTAG00000039740	LY6G5B	4.86787	4.16159	5.57414	1.33942	0.421614	0.349398	1
ENSBTAG00000001435	ARL6IP6	167.303	175.749	158.857	0.903888	-0.145785	0.349434	1
ENSBTAG00000018690	RPAP3	143.948	148.443	139.454	0.939444	-0.0901211	0.349763	1
ENSBTAG00000047341	LOC100299503	629.761	643.997	615.526	0.955791	-0.0652323	0.350191	1
ENSBTAG00000021286	SLC37A1	75.1185	70.3498	79.8872	1.13557	0.183419	0.350238	1
ENSBTAG00000023563	LOC615223	408.169	362.711	453.628	1.25066	0.322691	0.350351	1
ENSBTAG00000037381	TRIM40	172.832	237.581	108.084	0.454935	-1.13627	0.350495	1
ENSBTAG00000009277	RGS17	9.36736	8.40366	10.3311	1.22935	0.297898	0.350536	1
ENSBTAG00000013042	EXOC5	553.386	567.502	539.27	0.950251	-0.0736194	0.350855	1
ENSBTAG00000032227	C14H8orf59	231.252	229.138	233.366	1.01845	0.0263763	0.35091	1
ENSBTAG00000013239	CAPN12	4.79406	8.90909	0.679029	0.0762176	-3.71373	0.351052	1
ENSBTAG00000039011	LOC532114	3.55736	2.12777	4.98694	2.34374	1.22882	0.351157	1
ENSBTAG00000004594	MMP7	12.1154	19.3918	4.83903	0.249541	-2.00265	0.351206	1
ENSBTAG00000003784	DNAJC2	286.202	295.777	276.627	0.935258	-0.0965636	0.351261	1
ENSBTAG00000005305	NTS	46.0208	56.2452	35.7965	0.636437	-0.65191	0.351376	1
ENSBTAG00000016880	TAS2R3	2.53409	1.21896	3.84923	3.1578	1.65892	0.351777	1
ENSBTAG00000011905	RRAS2	296.446	306.895	285.997	0.931906	-0.101744	0.35192	1
ENSBTAG00000007971	OR6Q1	1.17768	2.12554	0.229808	0.108118	-3.20933	0.351971	1
ENSBTAG00000019975	IL7R	167.606	135.414	199.798	1.47546	0.561165	0.352199	1
ENSBTAG00000019267	MMP2	172.857	160.49	185.223	1.15412	0.206787	0.352236	1
ENSBTAG00000005450	CYP3A24	24.6761	19.0531	30.2992	1.59025	0.669257	0.352288	1
ENSBTAG00000005450	CYP3A5	24.6761	19.0531	30.2992	1.59025	0.669257	0.352288	1
ENSBTAG00000014809	ANXA6	185.219	168.74	201.699	1.19533	0.257405	0.35242	1
ENSBTAG00000013885	ADSS	208.453	218.469	198.438	0.90831	-0.138743	0.352673	1
ENSBTAG00000008054	ZNF706	330.88	347.861	313.899	0.902369	-0.148211	0.352705	1
ENSBTAG00000038170	LOC782658	0.154935	0.309869	0	0	#DIV/0!	0.352799	1
ENSBTAG00000038170	LOC784111	0.154935	0.309869	0	0	#DIV/0!	0.352799	1
ENSBTAG00000038170	LOC788750	0.154935	0.309869	0	0	#DIV/0!	0.352799	1
ENSBTAG00000038170	LOC100851045	0.154935	0.309869	0	0	#DIV/0!	0.352799	1
ENSBTAG00000038170	LOC100851377	0.154935	0.309869	0	0	#DIV/0!	0.352799	1
ENSBTAG00000040551	ZBTB1	405.991	413.794	398.189	0.962286	-0.0554617	0.352811	1
ENSBTAG00000046040	PRR23B	0.384183	0.709863	0.0585034	0.082415	-3.60095	0.352901	1
ENSBTAG00000017740	TUBAL3	94.561	73.9524	115.17	1.55735	0.639091	0.353091	1
ENSBTAG00000016265	DNAJA1	796.283	821.719	770.846	0.93809	-0.0922021	0.35314	1
ENSBTAG00000040167	LOC614366	40.6333	32.4567	48.8099	1.50385	0.588658	0.353176	1
ENSBTAG00000014820	OXA1L	90.7964	85.3659	96.2268	1.12723	0.172779	0.353929	1
ENSBTAG00000018248	MGLL	17.174	23.6516	10.6964	0.452251	-1.1448	0.354026	1
ENSBTAG00000005364	HMBS	90.0815	88.6967	91.4663	1.03123	0.0443601	0.354134	1
ENSBTAG00000021449	DCAF13	66.4786	76.352	56.6052	0.741371	-0.431732	0.3542	1
ENSBTAG00000044709	MIR2363-1	0.237497	0	0.474995	#DIV/0!	#DIV/0!	0.354311	1
ENSBTAG00000044709	MIR2363-2	0.237497	0	0.474995	#DIV/0!	#DIV/0!	0.354311	1
ENSBTAG00000011883	ARL1	332.654	337.123	328.185	0.973487	-0.0387657	0.354358	1
ENSBTAG00000006614	TMCC1	49.7445	40.121	59.3679	1.47972	0.565325	0.354375	1
ENSBTAG00000011096	ERGIC2	325.182	336.878	313.487	0.930564	-0.103823	0.35493	1
ENSBTAG00000027513	CXCL2	5.31943	8.62017	2.01869	0.234182	-2.0943	0.355212	1
ENSBTAG00000017550	CSNK1G3	610.876	610.278	611.475	1.00196	0.00282643	0.355382	1
ENSBTAG00000015549	PCDH18	82.1502	74.1668	90.1335	1.21528	0.28129	0.355539	1
ENSBTAG00000018349	IFI30	27.0383	21.5275	32.5491	1.51198	0.596441	0.355679	1
ENSBTAG00000010057	GZMB	80.7375	57.7681	103.707	1.79523	0.844168	0.355715	1
ENSBTAG00000016260	LRRK2	439.576	461.892	417.26	0.903373	-0.146606	0.355831	1
ENSBTAG00000038330	LOC516108	92.8103	102.124	83.4969	0.817605	-0.290525	0.355848	1
ENSBTAG00000018628	RPL29	312.921	257.46	368.382	1.43083	0.516855	0.355868	1
ENSBTAG00000002734	EIF3G	227.088	197.123	257.053	1.30402	0.382969	0.356236	1
ENSBTAG00000006101	PSMD4	71.1999	61.3265	81.0733	1.322	0.402718	0.356282	1
ENSBTAG00000002726	CDC27	482.548	484.047	481.05	0.993808	-0.00896035	0.356437	1
ENSBTAG00000008361	PON2	172.572	193.474	151.67	0.783927	-0.351209	0.356485	1
ENSBTAG00000040437	LOC100300695	0.368078	0.736155	0	0	#DIV/0!	0.356789	1
ENSBTAG00000032951	ABHD17C	80.1272	85.5257	74.7287	0.873756	-0.194697	0.356806	1
ENSBTAG00000006819	CTAGE5	980.652	1021.25	940.056	0.920497	-0.119515	0.356939	1
ENSBTAG00000030706	ALG6	172.931	177.569	168.293	0.947765	-0.0773991	0.357114	1
ENSBTAG00000011981	MYBL1	37.2534	43.6524	30.8544	0.70682	-0.500585	0.357127	1
ENSBTAG00000003382	RIMS4	2.37722	4.30519	0.449256	0.104352	-3.26047	0.357158	1
ENSBTAG00000007562	TRAM1	642.644	648.278	637.01	0.982619	-0.0252966	0.357344	1
ENSBTAG00000017067	WBSCR22	95.7488	85.2953	106.202	1.24511	0.316277	0.357939	1
ENSBTAG00000045542	LOC100300697	1.72	3.03152	0.408475	0.134743	-2.89172	0.35809	1
ENSBTAG00000007554	IFI6	43.6049	34.1858	53.0241	1.55106	0.633252	0.358159	1
ENSBTAG00000021944	C10H14orf166	455.627	465.779	445.474	0.956406	-0.0643055	0.358164	1
ENSBTAG00000006800	FGF6	0.238126	0.434589	0.0416627	0.0958669	-3.38282	0.358171	1
ENSBTAG00000019275	INIP	111.574	113.861	109.287	0.959829	-0.059151	0.358212	1
ENSBTAG00000001994	FAM187B	0.748931	0.329836	1.16803	3.54124	1.82425	0.358356	1
ENSBTAG00000004643	WASL	317.618	316.649	318.586	1.00612	0.00880092	0.358358	1
ENSBTAG00000005416	PPIL3	36.8248	44.2185	29.4311	0.665584	-0.587307	0.358407	1
ENSBTAG00000000013	PRKAA1	368.678	377.823	359.533	0.951591	-0.0715869	0.358469	1
ENSBTAG00000017253	MECR	17.8871	12.3748	23.3994	1.89089	0.919064	0.358528	1
ENSBTAG00000010100	MED20	34.9374	27.5074	42.3675	1.54022	0.623139	0.358572	1
ENSBTAG00000043962	SLC2A13	83.1149	89.964	76.2659	0.847738	-0.238309	0.359133	1
ENSBTAG00000019500	CNIH1	466.929	469.188	464.67	0.990371	-0.0139587	0.359152	1
ENSBTAG00000008433	PGAP2	30.8607	30.2096	31.5118	1.04311	0.0608862	0.359758	1
ENSBTAG00000003421	RNF40	97.1765	87.4559	106.897	1.22229	0.289592	0.359871	1
ENSBTAG00000002669	RASSF4	21.9052	18.9384	24.8721	1.31331	0.393211	0.360197	1
ENSBTAG00000008497	RGS14	67.8653	57.4841	78.2465	1.36119	0.444864	0.360206	1
ENSBTAG00000009508	SMDT1	273.339	285.454	261.224	0.915118	-0.12797	0.360255	1
ENSBTAG00000012088	FBLN1	115.351	98.7035	131.999	1.33732	0.419349	0.360309	1
ENSBTAG00000001407	AP3S2	60.5237	50.391	70.6564	1.40216	0.487654	0.360397	1
ENSBTAG00000025320	AKAP1	124.773	107.976	141.57	1.31113	0.390812	0.360487	1
ENSBTAG00000045096	MIR2366	0.256515	0.513029	0	0	#DIV/0!	0.360572	1
ENSBTAG00000001855	COQ9	79.7941	67.8265	91.7617	1.35289	0.436043	0.360655	1
ENSBTAG00000030669	FGGY	45.4758	49.2967	41.655	0.844986	-0.243001	0.360739	1
ENSBTAG00000013882	CHMP2A	121.315	105.969	136.662	1.28964	0.366969	0.360769	1
ENSBTAG00000012792	SRSF9	144.688	150.715	138.661	0.920025	-0.120255	0.361143	1
ENSBTAG00000012792	LOC100851440	144.688	150.715	138.661	0.920025	-0.120255	0.361143	1
ENSBTAG00000012792	LOC101903900	144.688	150.715	138.661	0.920025	-0.120255	0.361143	1
ENSBTAG00000000111	UGP2	425.329	440.95	409.709	0.929152	-0.106014	0.361147	1
ENSBTAG00000029760	MIR320A-2	0.60946	1.04025	0.178667	0.171753	-2.54159	0.361177	1
ENSBTAG00000013204	ATP13A3	389.978	401.069	378.888	0.944695	-0.0820788	0.361241	1
ENSBTAG00000019811	HAO1	6.44961	6.48525	6.41398	0.98901	-0.0159429	0.361256	1
ENSBTAG00000003019	CRYGN	0.808484	1.61697	0	0	#DIV/0!	0.361515	1
ENSBTAG00000011383	SNX4	358.116	373.272	342.961	0.918795	-0.122185	0.361927	1
ENSBTAG00000025554	LRRC73	30.4837	41.1726	19.7949	0.480779	-1.05655	0.361934	1
ENSBTAG00000004440	SLC15A1	508.806	441.301	576.31	1.30593	0.385082	0.362178	1
ENSBTAG00000033327	LOC782350	0.618469	0.20316	1.03378	5.0885	2.34724	0.362222	1
ENSBTAG00000007896	NAGPA	48.0787	41.8819	54.2755	1.29592	0.373976	0.362304	1
ENSBTAG00000013544	LGALS8	115.038	101.223	128.853	1.27296	0.348189	0.362636	1
ENSBTAG00000019719	OPRM1	3.9731	2.6823	5.2639	1.96246	0.972662	0.362791	1
ENSBTAG00000010365	SQRDL	178.518	150.433	206.603	1.37338	0.457732	0.363158	1
ENSBTAG00000045832	PHLPP1	56.7085	49.396	64.0211	1.29608	0.374152	0.363168	1
ENSBTAG00000003519	NOL3	10.8593	9.00198	12.7167	1.41265	0.498404	0.36345	1
ENSBTAG00000000163	DDIT4	124.156	103.089	145.222	1.40871	0.494373	0.363467	1
ENSBTAG00000006615	CASP7	283.889	242.234	325.544	1.34392	0.426449	0.363742	1
ENSBTAG00000010118	HAT1	272.476	277.633	267.318	0.962844	-0.0546258	0.363925	1
ENSBTAG00000017955	KCNIP3	4.63904	8.46144	0.816645	0.0965137	-3.37312	0.363928	1
ENSBTAG00000035744	LOC538544	42.9577	35.2259	50.6894	1.43898	0.525046	0.363955	1
ENSBTAG00000035744	LOC785873	42.9577	35.2259	50.6894	1.43898	0.525046	0.363955	1
ENSBTAG00000013473	SSMEM1	2.60652	1.94614	3.2669	1.67865	0.747302	0.364224	1
ENSBTAG00000019096	UQCRC1	433.868	352.478	515.257	1.46181	0.547758	0.364281	1
ENSBTAG00000013169	LCMT1	52.1387	43.521	60.7565	1.39603	0.481329	0.364688	1
ENSBTAG00000003835	BMP4	40.1408	29.1797	51.1018	1.75128	0.808408	0.364942	1
ENSBTAG00000012544	IFNGR1	530.02	548.863	511.177	0.931337	-0.102624	0.364948	1
ENSBTAG00000010428	USP15	619.764	634.264	605.265	0.954279	-0.0675167	0.364995	1
ENSBTAG00000020050	MLEC	146.183	127.092	165.274	1.30043	0.37899	0.365046	1
ENSBTAG00000044204	CD79B	22.9732	33.7075	12.2389	0.36309	-1.4616	0.365052	1
ENSBTAG00000005744	COQ2	168.068	185.786	150.349	0.809259	-0.305326	0.365093	1
ENSBTAG00000023907	COL18A1	511.746	441.016	582.476	1.32076	0.401368	0.365208	1
ENSBTAG00000021367	ANP32B	47.5494	49.9227	45.1761	0.904919	-0.144139	0.365558	1
ENSBTAG00000046561	LCORL	242.912	249.774	236.051	0.945057	-0.0815272	0.36572	1
ENSBTAG00000027789	PPIG	435.677	451.319	420.036	0.930686	-0.103634	0.365742	1
ENSBTAG00000013526	EFTUD2	136.337	132.148	140.525	1.06339	0.0886684	0.366569	1
ENSBTAG00000010082	COL15A1	193.383	173.934	212.831	1.22363	0.291172	0.366726	1
ENSBTAG00000003514	HSF4	34.2853	31.8732	36.6973	1.15135	0.203329	0.366757	1
ENSBTAG00000009871	RAB18	428.383	429.437	427.329	0.995091	-0.00709914	0.366805	1
ENSBTAG00000005025	FAM91A1	423.938	439.615	408.261	0.928679	-0.106748	0.367136	1
ENSBTAG00000004722	THUMPD2	37.4632	32.5946	42.3317	1.29873	0.377104	0.367233	1
ENSBTAG00000016987	C11H2orf44	28.485	22.2219	34.7482	1.56369	0.644958	0.367446	1
ENSBTAG00000000359	EIF3J	117.87	124.044	111.697	0.900462	-0.151262	0.367933	1
ENSBTAG00000015427	CFDP1	39.444	32.0361	46.852	1.46248	0.548412	0.367945	1
ENSBTAG00000003617	ALKBH4	106.917	90.3768	123.458	1.36604	0.449995	0.368155	1
ENSBTAG00000018065	YARS	196.859	190.262	203.456	1.06935	0.0967305	0.368233	1
ENSBTAG00000017191	LOC515358	30.4723	21.6568	39.2878	1.81411	0.85926	0.368337	1
ENSBTAG00000007306	RAB3C	6.42375	10.3797	2.46782	0.237755	-2.07246	0.368399	1
ENSBTAG00000045474	MIR2297	1.26055	1.73044	0.790666	0.456915	-1.13	0.368407	1
ENSBTAG00000038910	SECTM1	1.70237	2.94684	0.457901	0.155387	-2.68606	0.368419	1
ENSBTAG00000038910	LOC100300442	1.70237	2.94684	0.457901	0.155387	-2.68606	0.368419	1
ENSBTAG00000038910	LOC100336469	1.70237	2.94684	0.457901	0.155387	-2.68606	0.368419	1
ENSBTAG00000009846	MTHFD1L	55.7483	54.6015	56.8951	1.04201	0.0593629	0.368478	1
ENSBTAG00000005663	HAUS2	134.957	140.563	129.35	0.920233	-0.11993	0.368498	1
ENSBTAG00000019106	EIF1B	117.138	127.137	107.139	0.842709	-0.246893	0.36855	1
ENSBTAG00000002216	MYOD1	2.97964	5.6102	0.34909	0.0622242	-4.00638	0.368571	1
ENSBTAG00000006533	NSFL1C	63.8288	60.567	67.0907	1.10771	0.14758	0.368611	1
ENSBTAG00000015731	TXNL1	290.514	303.063	277.965	0.917186	-0.124714	0.368818	1
ENSBTAG00000017852	ALDH9A1	387.896	338.11	437.681	1.2945	0.37239	0.368912	1
ENSBTAG00000003708	SEC23A	1164.1	1217.38	1110.81	0.912461	-0.132166	0.369196	1
ENSBTAG00000004659	COQ10B	121.609	129.429	113.788	0.879158	-0.185806	0.369219	1
ENSBTAG00000045981	DIRAS1	0.525907	0.20316	0.848654	4.17727	2.06256	0.369428	1
ENSBTAG00000005979	HELLS	166.694	172.311	161.077	0.934805	-0.0972621	0.369637	1
ENSBTAG00000003017	TTC38	129.04	105.779	152.301	1.4398	0.525872	0.369667	1
ENSBTAG00000003017	LOC100850497	129.04	105.779	152.301	1.4398	0.525872	0.369667	1
ENSBTAG00000009526	TMEM59	676.458	721.328	631.588	0.87559	-0.191672	0.369672	1
ENSBTAG00000035735	BIRC2	147.645	154.332	140.958	0.913345	-0.130768	0.369821	1
ENSBTAG00000009256	ITGA4	445.467	447.491	443.443	0.990955	-0.013109	0.36997	1
ENSBTAG00000038086	LOC613441	2.55044	2.56795	2.53293	0.986361	-0.0198121	0.370008	1
ENSBTAG00000005155	ARL13B	73.1036	80.0763	66.1309	0.825848	-0.276051	0.370185	1
ENSBTAG00000000019	SERINC1	474.879	501.908	447.85	0.892296	-0.164406	0.370203	1
ENSBTAG00000012705	DEGS1	105.462	112.035	98.8896	0.88267	-0.180054	0.370315	1
ENSBTAG00000006805	ZNF180	69.2529	80.9661	57.5396	0.710663	-0.492762	0.370417	1
ENSBTAG00000004281	ACSS1	271.069	229.88	312.258	1.35835	0.441859	0.370448	1
ENSBTAG00000009354	EVI2A	258.85	255.238	262.461	1.0283	0.0402576	0.370777	1
ENSBTAG00000020097	PERP	223.731	251.525	195.937	0.778998	-0.360309	0.370826	1
ENSBTAG00000020662	SARNP	169.9	179.231	160.569	0.895879	-0.158624	0.370876	1
ENSBTAG00000025260	LOC100296618	0.280333	0	0.560665	#DIV/0!	#DIV/0!	0.37115	1
ENSBTAG00000025260	WFDC18	0.280333	0	0.560665	#DIV/0!	#DIV/0!	0.37115	1
ENSBTAG00000017375	C6H4orf32	100.789	104.096	97.4818	0.936457	-0.0947155	0.371238	1
ENSBTAG00000015649	TMEM156	241.212	246.518	235.905	0.956949	-0.0634859	0.371303	1
ENSBTAG00000014707	ISG15	68.5591	36.6508	100.467	2.74121	1.45481	0.371519	1
ENSBTAG00000003958	TMEM220	117.786	126.171	109.402	0.867092	-0.205743	0.371906	1
ENSBTAG00000007946	PIPOX	55.8811	49.4243	62.3379	1.26128	0.334888	0.371965	1
ENSBTAG00000011467	BATF2	23.8134	19.9329	27.6939	1.38936	0.474419	0.372025	1
ENSBTAG00000005990	S1PR1	51.6787	40.1463	63.2112	1.57452	0.654914	0.372148	1
ENSBTAG00000002720	PRPF38A	226.233	232.788	219.677	0.94368	-0.08363	0.37225	1
ENSBTAG00000027809	RABGAP1L	260.201	262.243	258.159	0.984424	-0.0226475	0.372678	1
ENSBTAG00000040318	LOC524350	9.90065	8.75449	11.0468	1.26185	0.335535	0.372928	1
ENSBTAG00000044294	MIR2418	5.13181	2.82938	7.43425	2.62752	1.3937	0.373047	1
ENSBTAG00000020796	UBE2D1	96.4373	98.6475	94.2271	0.95519	-0.0661405	0.37306	1
ENSBTAG00000026489	TNFRSF13C	1.44571	2.5404	0.351021	0.138175	-2.85543	0.373295	1
ENSBTAG00000014175	STRAP	492.092	509.926	474.259	0.930053	-0.104615	0.373396	1
ENSBTAG00000011812	DIMT1	114.338	122.986	105.69	0.859365	-0.218657	0.37345	1
ENSBTAG00000018019	BCL11B	178.838	189.643	168.033	0.886051	-0.174538	0.373546	1
ENSBTAG00000008137	LOC101906363	0.894654	1.35673	0.432573	0.318834	-1.64912	0.373924	1
ENSBTAG00000009639	SMPD3	41.1638	31.9601	50.3674	1.57595	0.656218	0.373967	1
ENSBTAG00000004838	IRX5	8.59525	17.088	0.102476	0.00599693	-7.38156	0.374034	1
ENSBTAG00000046711	DEFB112	0.805522	1.43238	0.178667	0.124734	-3.00307	0.374058	1
ENSBTAG00000029996	MIR27A	0.164918	0.329836	0	0	#DIV/0!	0.374188	1
ENSBTAG00000038183	LOC101905017	0.164918	0.329836	0	0	#DIV/0!	0.374188	1
ENSBTAG00000048142	GPR45	0.164918	0.329836	0	0	#DIV/0!	0.374188	1
ENSBTAG00000002273	ARGFX	3.51786	3.13367	3.90206	1.2452	0.316382	0.374226	1
ENSBTAG00000016312	LGALS4	1073.97	926.382	1221.57	1.31864	0.399054	0.374302	1
ENSBTAG00000014181	RNF111	338.831	347.744	329.918	0.948737	-0.0759198	0.374354	1
ENSBTAG00000006693	MTX2	207.134	211.517	202.751	0.958556	-0.0610659	0.374802	1
ENSBTAG00000011832	ALDH18A1	606.123	531.275	680.972	1.28177	0.358137	0.374914	1
ENSBTAG00000047083	FJX1	1.01862	1.58567	0.451565	0.28478	-1.81208	0.374993	1
ENSBTAG00000001495	SPINLW1	3.50823	2.35761	4.65884	1.97609	0.982646	0.375029	1
ENSBTAG00000008716	SSB	452.615	454.749	450.48	0.990611	-0.013609	0.375189	1
ENSBTAG00000008805	USP3	359.976	362.938	357.014	0.983678	-0.0237424	0.375214	1
ENSBTAG00000047563	CLDN9	3.64225	7.28449	0	0	#DIV/0!	0.37543	1
ENSBTAG00000002147	PPP4R2	331.906	344.596	319.216	0.926349	-0.110373	0.375448	1
ENSBTAG00000034936	ANKIB1	289.569	312.834	266.304	0.851261	-0.232327	0.375525	1
ENSBTAG00000034936	LOC785787	289.569	312.834	266.304	0.851261	-0.232327	0.375525	1
ENSBTAG00000007734	MEMO1	152.891	157.421	148.36	0.942442	-0.0855237	0.375527	1
ENSBTAG00000011397	UNC13B	161.87	155.883	167.858	1.07682	0.10678	0.375681	1
ENSBTAG00000019336	DVL3	64.7411	54.9418	74.5405	1.35672	0.44012	0.375734	1
ENSBTAG00000004178	ACOX2	117.245	99.0065	135.483	1.36842	0.452514	0.375785	1
ENSBTAG00000011619	RASIP1	40.9421	37.0553	44.8288	1.20978	0.274745	0.375901	1
ENSBTAG00000008909	PNPT1	345.865	354.432	337.298	0.951657	-0.0714857	0.376016	1
ENSBTAG00000000705	COX7A2L	317.927	274.372	361.482	1.31749	0.397792	0.376323	1
ENSBTAG00000031763	H4	756.827	798.868	714.786	0.894749	-0.160446	0.376373	1
ENSBTAG00000031763	LOC516742	756.827	798.868	714.786	0.894749	-0.160446	0.376373	1
ENSBTAG00000031763	LOC517138	756.827	798.868	714.786	0.894749	-0.160446	0.376373	1
ENSBTAG00000031763	LOC518961	756.827	798.868	714.786	0.894749	-0.160446	0.376373	1
ENSBTAG00000031763	HIST1H2AC	756.827	798.868	714.786	0.894749	-0.160446	0.376373	1
ENSBTAG00000031763	LOC526789	756.827	798.868	714.786	0.894749	-0.160446	0.376373	1
ENSBTAG00000031763	LOC527388	756.827	798.868	714.786	0.894749	-0.160446	0.376373	1
ENSBTAG00000031763	LOC527645	756.827	798.868	714.786	0.894749	-0.160446	0.376373	1
ENSBTAG00000031763	LOC528329	756.827	798.868	714.786	0.894749	-0.160446	0.376373	1
ENSBTAG00000031763	LOC529647	756.827	798.868	714.786	0.894749	-0.160446	0.376373	1
ENSBTAG00000031763	LOC530773	756.827	798.868	714.786	0.894749	-0.160446	0.376373	1
ENSBTAG00000031763	LOC617875	756.827	798.868	714.786	0.894749	-0.160446	0.376373	1
ENSBTAG00000031763	LOC781223	756.827	798.868	714.786	0.894749	-0.160446	0.376373	1
ENSBTAG00000031763	LOC781434	756.827	798.868	714.786	0.894749	-0.160446	0.376373	1
ENSBTAG00000031763	LOC789113	756.827	798.868	714.786	0.894749	-0.160446	0.376373	1
ENSBTAG00000031763	LOC100849624	756.827	798.868	714.786	0.894749	-0.160446	0.376373	1
ENSBTAG00000001446	ABRACL	130.115	132.815	127.415	0.959341	-0.0598844	0.376401	1
ENSBTAG00000005934	TTYH3	62.9927	57.1045	68.8809	1.20623	0.2705	0.376431	1
ENSBTAG00000018813	IDH3B	199.731	176.709	222.753	1.26057	0.334072	0.376504	1
ENSBTAG00000001425	FBXO11	260.625	263.065	258.186	0.981454	-0.0270076	0.376593	1
ENSBTAG00000001425	LOC786990	260.625	263.065	258.186	0.981454	-0.0270076	0.376593	1
ENSBTAG00000000715	LOC530077	62.4957	53.7424	71.249	1.32575	0.40681	0.376698	1
ENSBTAG00000016211	GCDH	147.816	122.485	173.146	1.41361	0.499384	0.376843	1
ENSBTAG00000030533	LOC101905720	0.414514	0.077143	0.751885	9.74664	3.2849	0.376969	1
ENSBTAG00000004495	UBA5	442.443	453.596	431.29	0.950823	-0.0727509	0.377002	1
ENSBTAG00000018959	RAB11A	294.525	300.011	289.039	0.963426	-0.0537538	0.377072	1
ENSBTAG00000016240	RNF157	36.7615	38.9214	34.6016	0.889013	-0.169723	0.377102	1
ENSBTAG00000030977	ULK2	185.158	150.405	219.911	1.46212	0.548065	0.377274	1
ENSBTAG00000005952	CEBPE	23.1383	28.0796	18.1969	0.648048	-0.625828	0.377311	1
ENSBTAG00000006973	LOC788840	4.80205	9.26396	0.34015	0.0367176	-4.76739	0.377486	1
ENSBTAG00000009039	OR4K5	4.46345	4.41631	4.51058	1.02134	0.0304694	0.377621	1
ENSBTAG00000021630	MTFMT	178.235	183.414	173.057	0.943532	-0.0838561	0.377899	1
ENSBTAG00000006424	TNNI3	1.79348	3.21533	0.371637	0.115583	-3.113	0.377904	1
ENSBTAG00000018271	SLC38A10	197.991	183.42	212.563	1.15889	0.212743	0.378034	1
ENSBTAG00000033886	CIST1	76.9196	59.3881	94.4511	1.59041	0.669394	0.378094	1
ENSBTAG00000044628	MIR2284P	1.39226	2.52745	0.257062	0.101708	-3.29749	0.378276	1
ENSBTAG00000020180	TMED5	318.455	311.957	324.952	1.04166	0.0588809	0.378302	1
ENSBTAG00000006463	DLST	221.505	189.427	253.583	1.33869	0.420817	0.378342	1
ENSBTAG00000044355	MIR2342	0.256971	0.411467	0.102476	0.24905	-2.00549	0.378557	1
ENSBTAG00000018650	HEPACAM	17.8013	19.8116	15.7909	0.797054	-0.32725	0.378819	1
ENSBTAG00000003589	COMMD3	165.217	166.112	164.321	0.989223	-0.0156326	0.378937	1
ENSBTAG00000011802	COL6A1	238.527	215.607	261.447	1.21261	0.278111	0.37895	1
ENSBTAG00000012634	NDUFB7	100.968	80.1546	121.781	1.51933	0.603434	0.37901	1
ENSBTAG00000004651	NME1	97.9919	105.263	90.7211	0.861854	-0.214484	0.379017	1
ENSBTAG00000000693	UBE2R2	54.0038	48.5669	59.4407	1.22389	0.291476	0.379362	1
ENSBTAG00000017051	ACP6	120.642	95.3593	145.925	1.53027	0.613785	0.379452	1
ENSBTAG00000017741	PTPLAD2	73.4114	81.2293	65.5935	0.807511	-0.308447	0.379604	1
ENSBTAG00000015930	DNAL1	45.0195	50.3943	39.6446	0.786687	-0.346138	0.379623	1
ENSBTAG00000002757	IL20	5.77539	6.78754	4.76324	0.701762	-0.510946	0.379757	1
ENSBTAG00000010390	SRI	496.252	523.584	468.92	0.895598	-0.159077	0.379894	1
ENSBTAG00000000233	OR51E1	2.56369	1.79189	3.33548	1.86143	0.896411	0.380037	1
ENSBTAG00000000979	SMIM19	157.699	165.454	149.943	0.906252	-0.142016	0.380177	1
ENSBTAG00000008623	FGF3	0.745754	1.49151	0	0	#DIV/0!	0.380497	1
ENSBTAG00000003152	IFI27	186.096	136.618	235.575	1.72434	0.786041	0.3805	1
ENSBTAG00000015780	RCN2	199.883	200.299	199.467	0.995844	-0.0060086	0.380523	1
ENSBTAG00000018528	USP45	162.37	176.108	148.631	0.843979	-0.244721	0.380545	1
ENSBTAG00000018131	ATF1	200.067	199.801	200.333	1.00266	0.00383413	0.380591	1
ENSBTAG00000006674	SLC13A1	43.8077	64.0282	23.5872	0.368388	-1.4407	0.380761	1
ENSBTAG00000000335	HMGB4	0.528087	0.887179	0.168995	0.190486	-2.39224	0.381018	1
ENSBTAG00000005376	FBXO30	230.567	235.158	225.975	0.96095	-0.0574668	0.381026	1
ENSBTAG00000046375	LOC407163	2179.67	1548.65	2810.68	1.81492	0.859909	0.38115	1
ENSBTAG00000046375	LOC407165	2179.67	1548.65	2810.68	1.81492	0.859909	0.38115	1
ENSBTAG00000046375	LOC100850808	2179.67	1548.65	2810.68	1.81492	0.859909	0.38115	1
ENSBTAG00000000390	TPST1	91.5597	96.2291	86.8904	0.902953	-0.147278	0.381152	1
ENSBTAG00000011088	SLC6A6	74.1941	67.6945	80.6937	1.19203	0.253418	0.381576	1
ENSBTAG00000017866	CD36	2181.02	2542.39	1819.65	0.715725	-0.482523	0.381702	1
ENSBTAG00000021201	FAM126B	92.2497	101.361	83.1378	0.820211	-0.285932	0.381706	1
ENSBTAG00000021201	LOC783978	92.2497	101.361	83.1378	0.820211	-0.285932	0.381706	1
ENSBTAG00000021635	NUDT17	57.4719	47.1136	67.8303	1.43972	0.525786	0.381708	1
ENSBTAG00000018795	PMS1	133.334	138.625	128.042	0.923658	-0.11457	0.381903	1
ENSBTAG00000009440	LOC786995	2.98805	5.9761	0	0	#DIV/0!	0.382174	1
ENSBTAG00000009440	LOC101903977	2.98805	5.9761	0	0	#DIV/0!	0.382174	1
ENSBTAG00000014046	BPI	465.112	387.449	542.775	1.40089	0.486348	0.382646	1
ENSBTAG00000017321	SUMO3	89.1184	74.0915	104.145	1.40563	0.491219	0.382922	1
ENSBTAG00000017321	LOC784603	89.1184	74.0915	104.145	1.40563	0.491219	0.382922	1
ENSBTAG00000016932	SENP7	463.818	467.086	460.551	0.98601	-0.0203255	0.382932	1
ENSBTAG00000013039	LOC615045	82.7127	62.873	102.552	1.6311	0.705849	0.383036	1
ENSBTAG00000004542	FAM78A	16.2197	11.7444	20.695	1.76211	0.817308	0.383125	1
ENSBTAG00000018499	ANXA8L1	15.2714	24.7239	5.81895	0.235357	-2.08708	0.383158	1
ENSBTAG00000016290	MOB1B	86.5399	90.8053	82.2745	0.906054	-0.142331	0.383162	1
ENSBTAG00000014522	SMIM14	321.89	330.615	313.164	0.947216	-0.0782347	0.383263	1
ENSBTAG00000010809	HID1	68.4574	59.6671	77.2478	1.29465	0.372558	0.38329	1
ENSBTAG00000010809	LOC787087	68.4574	59.6671	77.2478	1.29465	0.372558	0.38329	1
ENSBTAG00000001125	ADAMDEC1	2285.16	2411.36	2158.97	0.895335	-0.1595	0.383328	1
ENSBTAG00000001125	LOC507019	2285.16	2411.36	2158.97	0.895335	-0.1595	0.383328	1
ENSBTAG00000047482	PRRT4	2.05555	3.75156	0.359538	0.095837	-3.38327	0.383379	1
ENSBTAG00000014859	CAPS2	18.8312	28.5594	9.10306	0.318742	-1.64954	0.383545	1
ENSBTAG00000046022	PYY	3.35732	6.58902	0.125617	0.0190647	-5.71296	0.383562	1
ENSBTAG00000039236	LOC787432	1.88409	2.96725	0.800922	0.269921	-1.88939	0.383743	1
ENSBTAG00000014376	ANKRD13A	85.0138	78.5494	91.4782	1.1646	0.219829	0.383847	1
ENSBTAG00000038031	LOC530354	5.5922	6.32853	4.85588	0.767299	-0.382139	0.38395	1
ENSBTAG00000005620	RPS3	924.795	754.173	1095.42	1.45247	0.538513	0.384087	1
ENSBTAG00000017493	JADE1	49.4064	46.3903	52.4224	1.13003	0.176359	0.384113	1
ENSBTAG00000037292	MIR873	0.884926	0.25718	1.51267	5.88175	2.55625	0.384231	1
ENSBTAG00000040116	H1FX	96.0045	82.131	109.878	1.33784	0.419903	0.384363	1
ENSBTAG00000007785	PKD2L2	129.465	135.135	123.795	0.91609	-0.126439	0.384673	1
ENSBTAG00000021816	TMEM239	2.57175	5.1435	0	0	#DIV/0!	0.384702	1
ENSBTAG00000029895	MIR218-2	0.242009	0.484019	0	0	#DIV/0!	0.384755	1
ENSBTAG00000012990	PUS1	37.2984	35.7898	38.807	1.0843	0.11677	0.385128	1
ENSBTAG00000031295	HSDL2	328.143	339.038	317.249	0.935735	-0.0958286	0.38513	1
ENSBTAG00000000032	ABI3	33.4322	28.4453	38.419	1.35063	0.43363	0.385219	1
ENSBTAG00000038974	STMN3	5.17863	10.0193	0.337991	0.0337341	-4.88965	0.385268	1
ENSBTAG00000002749	CRHR1	3.11159	5.73632	0.486871	0.0848752	-3.55851	0.385337	1
ENSBTAG00000001586	OTUD7B	60.5807	55.456	65.7054	1.18482	0.244669	0.385421	1
ENSBTAG00000019549	LOC617878	2.01532	1.6665	2.36415	1.41863	0.504497	0.385552	1
ENSBTAG00000019549	OR51M1	2.01532	1.6665	2.36415	1.41863	0.504497	0.385552	1
ENSBTAG00000019549	LOC100851438	2.01532	1.6665	2.36415	1.41863	0.504497	0.385552	1
ENSBTAG00000015271	RIPK2	84.0541	90.8566	77.2516	0.850259	-0.234025	0.385619	1
ENSBTAG00000009183	SHISA5	73.7519	67.9549	79.549	1.17062	0.227267	0.3857	1
ENSBTAG00000009183	LOC100335346	73.7519	67.9549	79.549	1.17062	0.227267	0.3857	1
ENSBTAG00000021752	DNAJB4	87.1042	100.361	73.8478	0.735824	-0.442568	0.385854	1
ENSBTAG00000025859	ZCCHC7	131.062	141.216	120.908	0.856195	-0.223989	0.385909	1
ENSBTAG00000012782	AQP6	1.53272	2.73315	0.332284	0.121575	-3.04008	0.386414	1
ENSBTAG00000014638	TRPC7	10.809	17.5556	4.06231	0.231397	-2.11156	0.386488	1
ENSBTAG00000001575	CALM1	2547.41	2722.17	2372.65	0.871604	-0.198256	0.386612	1
ENSBTAG00000001575	CALM2	2547.41	2722.17	2372.65	0.871604	-0.198256	0.386612	1
ENSBTAG00000003652	TMEM128	228.62	231.115	226.125	0.97841	-0.0314891	0.386734	1
ENSBTAG00000039760	LOC506409	2.04638	0.939315	3.15344	3.35717	1.74725	0.386765	1
ENSBTAG00000008190	SUMF2	18.4724	15.1239	21.821	1.44281	0.528886	0.386799	1
ENSBTAG00000012962	SARS	189.539	169.543	209.536	1.23589	0.305548	0.387152	1
ENSBTAG00000000156	LGALSL	30.636	35.7816	25.4903	0.712385	-0.489272	0.387162	1
ENSBTAG00000009786	SCIN	616.059	513.681	718.437	1.3986	0.483988	0.387252	1
ENSBTAG00000014458	MROH1	193.057	174.52	211.594	1.21243	0.277903	0.387309	1
ENSBTAG00000003892	LOC537017	502.457	506.281	498.633	0.984893	-0.0219614	0.38736	1
ENSBTAG00000005343	TPH1	25.7112	31.0187	20.4037	0.657786	-0.60431	0.387364	1
ENSBTAG00000005679	TMEM130	8.98323	17.3362	0.630232	0.0363535	-4.78176	0.387618	1
ENSBTAG00000014649	CPT2	186.266	159.236	213.296	1.3395	0.421691	0.387691	1
ENSBTAG00000006304	PAG6	5.23794	4.83952	5.63635	1.16465	0.219899	0.387711	1
ENSBTAG00000006304	PAG14	5.23794	4.83952	5.63635	1.16465	0.219899	0.387711	1
ENSBTAG00000004587	DUSP6	115.444	99.6217	131.267	1.31765	0.397969	0.387778	1
ENSBTAG00000018735	C13H20orf27	79.7962	66.0252	93.5672	1.41714	0.502986	0.38778	1
ENSBTAG00000015677	KARS	1034.2	887.811	1180.59	1.32978	0.411186	0.387834	1
ENSBTAG00000020894	LAPTM4A	926.32	940.997	911.644	0.968806	-0.0457199	0.387943	1
ENSBTAG00000006049	BZW1	1168.4	1210.62	1126.17	0.930243	-0.10432	0.38796	1
ENSBTAG00000010337	ALG11	121.475	125.463	117.488	0.936441	-0.0947404	0.388037	1
ENSBTAG00000024889	HSBP1	615.808	630.072	601.544	0.954723	-0.0668462	0.388165	1
ENSBTAG00000013981	SPTSSA	198.747	204.268	193.226	0.945944	-0.0801737	0.388241	1
ENSBTAG00000020426	TFAP2B	3.3909	2.33382	4.44798	1.90588	0.930461	0.388258	1
ENSBTAG00000017401	TBK1	344.648	349.72	339.577	0.970997	-0.0424609	0.388471	1
ENSBTAG00000004999	KIAA1551	997.617	1015.47	979.76	0.96483	-0.051653	0.388518	1
ENSBTAG00000011435	NPEPPS	558.021	591.795	524.246	0.885859	-0.174851	0.388523	1
ENSBTAG00000045649	DEFB	6.25477	3.01416	9.49539	3.15026	1.65547	0.388672	1
ENSBTAG00000000629	MMS22L	74.6223	81.6428	67.6017	0.828018	-0.272266	0.388706	1
ENSBTAG00000016562	SEC63	405.885	412.085	399.685	0.969909	-0.0440784	0.388706	1
ENSBTAG00000000827	TAOK1	280.819	289.455	272.183	0.940329	-0.088762	0.388783	1
ENSBTAG00000000827	LOC101908861	280.819	289.455	272.183	0.940329	-0.088762	0.388783	1
ENSBTAG00000012865	DEK	1072.29	1091.9	1052.68	0.964077	-0.0527803	0.388969	1
ENSBTAG00000017285	FGF19	24.4315	16.2625	32.6004	2.00463	1.00334	0.389179	1
ENSBTAG00000040078	FLVCR2	57.8786	48.9267	66.8305	1.36593	0.449883	0.389183	1
ENSBTAG00000002256	YEATS4	145.945	147.621	144.269	0.977293	-0.0331377	0.389275	1
ENSBTAG00000023429	PLS1	1924.1	2144.96	1703.24	0.794064	-0.332673	0.389416	1
ENSBTAG00000024107	INPP5B	184.124	168.431	199.816	1.18634	0.246517	0.389505	1
ENSBTAG00000001192	STX12	251.676	268.411	234.94	0.875299	-0.192153	0.389511	1
ENSBTAG00000027375	DUSP22	7.84314	9.50818	6.17811	0.649767	-0.622005	0.389809	1
ENSBTAG00000011274	ENO2	9.24101	15.7436	2.73845	0.173941	-2.52333	0.389928	1
ENSBTAG00000012882	CUL5	297.251	300.525	293.976	0.978208	-0.0317862	0.389972	1
ENSBTAG00000045466	MIR2471	1.58087	0.501151	2.66058	5.30893	2.40842	0.390018	1
ENSBTAG00000019545	SPATA13	128.991	126.971	131.011	1.03182	0.0451857	0.390074	1
ENSBTAG00000011176	TPRKB	149.632	156.587	142.676	0.911166	-0.134214	0.390142	1
ENSBTAG00000000169	ASZ1	39.8515	41.6693	38.0337	0.912751	-0.131707	0.390192	1
ENSBTAG00000018406	CSTF2T	57.3398	52.5605	62.1192	1.18186	0.241062	0.390403	1
ENSBTAG00000016720	RAB1A	1240.31	1276.2	1204.42	0.943754	-0.0835177	0.390628	1
ENSBTAG00000006846	LGALS9	457.76	376.444	539.076	1.43202	0.518053	0.391011	1
ENSBTAG00000017762	GNG8	0.343311	0.686622	0	0	#DIV/0!	0.39119	1
ENSBTAG00000001580	CLGN	32.2196	39.0788	25.3603	0.648952	-0.623816	0.391259	1
ENSBTAG00000038986	BOSTAUV1R403	1.08693	0.300942	1.87292	6.22353	2.63773	0.391586	1
ENSBTAG00000023523	GKAP1	158.791	160.369	157.212	0.980314	-0.0286843	0.391873	1
ENSBTAG00000044118	HMGA2	1.55493	0.667315	2.44255	3.66026	1.87195	0.392076	1
ENSBTAG00000006812	FAM181B	3.78455	6.81012	0.758992	0.111451	-3.16552	0.392272	1
ENSBTAG00000038711	TMEM91	1.69869	3.20941	0.18796	0.0585652	-4.09381	0.392306	1
ENSBTAG00000018993	ITGB7	267.523	238.427	296.618	1.24406	0.31506	0.392342	1
ENSBTAG00000007519	ADAR	179.627	166.902	192.351	1.15248	0.204743	0.392366	1
ENSBTAG00000027637	LOC526621	2.72954	4.97442	0.484666	0.0974316	-3.35947	0.392444	1
ENSBTAG00000007071	RAI14	67.4664	73.9065	61.0263	0.825723	-0.27627	0.392679	1
ENSBTAG00000009023	TMTC3	144.975	150.005	139.946	0.932947	-0.100132	0.392733	1
ENSBTAG00000025250	CCL3	7.97607	9.38786	6.56427	0.69923	-0.516162	0.392752	1
ENSBTAG00000004878	CAMKV	5.75971	10.0451	1.47432	0.14677	-2.76837	0.392806	1
ENSBTAG00000033034	LOC618961	0.878449	0.357446	1.39945	3.91514	1.96907	0.39281	1
ENSBTAG00000033034	LOC100335464	0.878449	0.357446	1.39945	3.91514	1.96907	0.39281	1
ENSBTAG00000008417	VPS29	258.652	262.244	255.059	0.9726	-0.0400815	0.392815	1
ENSBTAG00000025903	GLDC	20.1901	19.1634	21.2169	1.10716	0.146865	0.392935	1
ENSBTAG00000047538	RIMBP3B	7.42146	13.8173	1.02566	0.0742302	-3.75185	0.393288	1
ENSBTAG00000038104	HMGN2	342.117	309.602	374.633	1.21005	0.275063	0.393296	1
ENSBTAG00000038104	LOC782928	342.117	309.602	374.633	1.21005	0.275063	0.393296	1
ENSBTAG00000024803	ENDOD1	82.8292	70.1169	95.5416	1.3626	0.446366	0.393411	1
ENSBTAG00000011823	CLSTN1	340.673	278.623	402.722	1.4454	0.531468	0.393459	1
ENSBTAG00000038480	FPGT	300.152	297.443	302.862	1.01822	0.0260441	0.393484	1
ENSBTAG00000021864	TXNDC17	268.867	273.447	264.287	0.966505	-0.0491509	0.393681	1
ENSBTAG00000014760	FOXE1	5.20235	10.4047	0	0	#DIV/0!	0.393812	1
ENSBTAG00000038961	LOC617783	1.41953	0.532995	2.30606	4.32661	2.11324	0.393915	1
ENSBTAG00000021615	LGALS2	332.959	263.769	402.15	1.52463	0.608461	0.393946	1
ENSBTAG00000048032	LOC527077	2.32273	4.54299	0.102476	0.0225569	-5.47029	0.393956	1
ENSBTAG00000001457	C20H5orf28	66.1795	67.8576	64.5014	0.95054	-0.07318	0.393986	1
ENSBTAG00000006675	PCSK6	51.9511	48.4793	55.4228	1.14323	0.193111	0.394123	1
ENSBTAG00000038154	HSH2D	20.0521	17.8536	22.2507	1.24629	0.317636	0.394131	1
ENSBTAG00000012638	S100A12	6.76145	9.2629	4.26	0.459899	-1.12061	0.394146	1
ENSBTAG00000019190	CPO	25.7867	32.5132	19.0601	0.586228	-0.770466	0.394307	1
ENSBTAG00000001356	USP38	206.082	214.123	198.041	0.924894	-0.11264	0.394686	1
ENSBTAG00000001308	LOC522763	12.2863	7.56038	17.0121	2.25017	1.17003	0.394804	1
ENSBTAG00000001198	GIMAP7	95.5864	84.2365	106.936	1.26948	0.344234	0.394914	1
ENSBTAG00000021322	TM4SF20	1408.64	1679.81	1137.47	0.677144	-0.562465	0.39494	1
ENSBTAG00000017161	TM2D1	57.1049	62.8552	51.3547	0.817033	-0.291534	0.395268	1
ENSBTAG00000007437	TEKT1	3.21064	2.14431	4.27698	1.99457	0.996077	0.395343	1
ENSBTAG00000000128	FGF18	1.05699	1.89859	0.2154	0.113453	-3.13984	0.395348	1
ENSBTAG00000001299	CYP7B1	134.187	141.821	126.553	0.892345	-0.164327	0.395718	1
ENSBTAG00000018286	RNF181	134.423	111.321	157.526	1.41506	0.50086	0.39574	1
ENSBTAG00000019314	USP25	251.944	258.209	245.679	0.951473	-0.0717658	0.395788	1
ENSBTAG00000044883	MIR2300A	0.176815	0.353631	0	0	#DIV/0!	0.396061	1
ENSBTAG00000044883	MIR2300B	0.176815	0.353631	0	0	#DIV/0!	0.396061	1
ENSBTAG00000009514	PPWD1	249.672	256.518	242.825	0.946623	-0.0791388	0.396113	1
ENSBTAG00000003405	TP53I3	65.3839	56.2716	74.4962	1.32387	0.40476	0.396271	1
ENSBTAG00000021875	SLC41A2	89.957	93.4153	86.4987	0.925959	-0.110979	0.396504	1
ENSBTAG00000018843	SERPINA1	11.8437	18.9822	4.70514	0.24787	-2.01234	0.396559	1
ENSBTAG00000044208	DUSP4	32.8781	34.2064	31.5498	0.922336	-0.116636	0.396927	1
ENSBTAG00000017083	TEX15	273.037	287.722	258.352	0.897921	-0.15534	0.397118	1
ENSBTAG00000012101	SYMPK	89.3445	85.5793	93.1097	1.08799	0.12167	0.397293	1
ENSBTAG00000002643	VPS52	115.491	106.208	124.773	1.17481	0.232422	0.397504	1
ENSBTAG00000038579	LOC528515	2.69682	2.07282	3.32082	1.60208	0.679943	0.397549	1
ENSBTAG00000009804	ERP44	594.15	597.374	590.926	0.989207	-0.0156559	0.397558	1
ENSBTAG00000035072	SYCE1	3.55739	2.60582	4.50896	1.73035	0.791061	0.397581	1
ENSBTAG00000035072	LOC782569	3.55739	2.60582	4.50896	1.73035	0.791061	0.397581	1
ENSBTAG00000015642	SDF4	94.422	76.667	112.177	1.46317	0.549097	0.397606	1
ENSBTAG00000003218	RAB28	109.643	116.792	102.494	0.877584	-0.188391	0.397621	1
ENSBTAG00000039582	NDUFC1	275.52	281.375	269.665	0.958383	-0.0613258	0.397762	1
ENSBTAG00000021590	OR52B2	3.01191	2.89779	3.12603	1.07876	0.109377	0.398107	1
ENSBTAG00000002647	RGS10	56.1565	46.272	66.0411	1.42724	0.513224	0.398214	1
ENSBTAG00000020610	ANKZF1	56.0678	51.4003	60.7354	1.18162	0.240763	0.398344	1
ENSBTAG00000006755	C15H11orf58	573.941	578.571	569.31	0.983994	-0.0232792	0.398568	1
ENSBTAG00000020398	TRMT12	20.8802	16.1806	25.5798	1.58089	0.660735	0.398569	1
ENSBTAG00000014448	VKORC1L1	42.9972	47.7823	38.2121	0.799713	-0.322446	0.398654	1
ENSBTAG00000009949	DARS	538.218	533.468	542.969	1.01781	0.0254675	0.39866	1
ENSBTAG00000038496	CR2	102.781	143.082	62.4804	0.436676	-1.19536	0.398797	1
ENSBTAG00000020632	NQO1	141.537	157.241	125.832	0.800245	-0.321487	0.399177	1
ENSBTAG00000027397	PPP1R3D	7.24703	10.7196	3.77441	0.352102	-1.50593	0.399419	1
ENSBTAG00000002700	PLA2G2A	238.387	181.255	295.518	1.6304	0.705225	0.399696	1
ENSBTAG00000020554	AIF1	107.921	116.764	99.0783	0.848536	-0.236953	0.399796	1
ENSBTAG00000003068	MSMO1	875.26	876.266	874.255	0.997706	-0.00331386	0.400002	1
ENSBTAG00000000222	ARID4B	403.263	417.442	389.083	0.932064	-0.101498	0.400438	1
ENSBTAG00000045526	INSM1	1.07355	1.31736	0.829741	0.629853	-0.666914	0.400491	1
ENSBTAG00000047714	OR51A7	0.855279	0.10671	1.60385	15.03	3.90978	0.400808	1
ENSBTAG00000047714	LOC788917	0.855279	0.10671	1.60385	15.03	3.90978	0.400808	1
ENSBTAG00000019232	TYW5	48.6665	51.0105	46.3225	0.908098	-0.139081	0.400961	1
ENSBTAG00000030020	MIR599	2.25604	0.728879	3.78321	5.19045	2.37586	0.401096	1
ENSBTAG00000047770	LOC788723	0.597805	0.150471	1.04514	6.94579	2.79614	0.401218	1
ENSBTAG00000047770	LOC101908477	0.597805	0.150471	1.04514	6.94579	2.79614	0.401218	1
ENSBTAG00000012361	LOC511220	137.979	134.1	141.858	1.05785	0.0811385	0.401244	1
ENSBTAG00000009941	MBIP	126.271	135.624	116.918	0.862071	-0.214121	0.401258	1
ENSBTAG00000046618	LOC617378	2.84916	2.05351	3.6448	1.77491	0.827746	0.401359	1
ENSBTAG00000046618	LOC787971	2.84916	2.05351	3.6448	1.77491	0.827746	0.401359	1
ENSBTAG00000046618	LOC100851270	2.84916	2.05351	3.6448	1.77491	0.827746	0.401359	1
ENSBTAG00000021616	PRSS57	1.65474	1.6665	1.64297	0.985883	-0.0205118	0.401396	1
ENSBTAG00000026283	ASPH	276.745	300.685	252.805	0.840763	-0.250228	0.401411	1
ENSBTAG00000013391	ANKH	133.394	132.107	134.68	1.01948	0.0278271	0.401479	1
ENSBTAG00000012271	THAP2	149.263	154.08	144.446	0.937478	-0.0931433	0.401488	1
ENSBTAG00000017456	NYAP1	8.24006	15.7388	0.741351	0.0471035	-4.40802	0.401488	1
ENSBTAG00000045765	LOC100299671	0.489695	0.766299	0.21309	0.278077	-1.84644	0.401491	1
ENSBTAG00000020567	HNRNPLL	603.302	593.698	612.906	1.03235	0.0459377	0.401587	1
ENSBTAG00000001009	HCLS1	129.949	119.774	140.124	1.16991	0.226395	0.401625	1
ENSBTAG00000000555	ACO1	333.489	297.56	369.418	1.24149	0.312076	0.40172	1
ENSBTAG00000016782	SLC39A10	211.95	213.932	209.968	0.981471	-0.0269831	0.401846	1
ENSBTAG00000009299	AFTPH	317.983	324.692	311.273	0.958671	-0.0608922	0.401904	1
ENSBTAG00000012058	GMDS	239.611	202.973	276.25	1.36102	0.44469	0.401958	1
ENSBTAG00000017131	AFP	15.2084	24.3025	6.11424	0.25159	-1.99086	0.402043	1
ENSBTAG00000004374	CNPY2	184.768	194.956	174.58	0.895481	-0.159266	0.402134	1
ENSBTAG00000018898	ARID4A	409.098	410.721	407.475	0.992096	-0.0114486	0.402241	1
ENSBTAG00000003109	ITM2B	1767.51	1823.44	1711.58	0.938651	-0.0913392	0.402315	1
ENSBTAG00000039435	LEMD3	185.807	195.305	176.309	0.902736	-0.147623	0.402574	1
ENSBTAG00000047367	CMTR2	146.995	156.785	137.205	0.875116	-0.192453	0.402601	1
ENSBTAG00000015853	SDHC	277.723	239.72	315.726	1.31706	0.397319	0.402621	1
ENSBTAG00000003259	TCERG1	314.75	326.192	303.307	0.929842	-0.104943	0.402687	1
ENSBTAG00000011022	ARPP19	363.63	365.327	361.932	0.990704	-0.0134733	0.40287	1
ENSBTAG00000000025	RAB6A	797.768	821.644	773.892	0.941883	-0.0863801	0.402915	1
ENSBTAG00000016501	ARHGAP1	79.0088	65.7245	92.2931	1.40424	0.489793	0.402963	1
ENSBTAG00000040076	ILF3	97.1536	90.6877	103.62	1.1426	0.192317	0.403016	1
ENSBTAG00000044316	MIR2367	0.572942	0.077699	1.06818	13.7477	3.78112	0.403199	1
ENSBTAG00000025853	HOMER1	125.544	130.014	121.075	0.931248	-0.102763	0.403222	1
ENSBTAG00000008101	LOC528098	540.493	469.131	611.855	1.30423	0.383199	0.403286	1
ENSBTAG00000016972	RAB11FIP4	36.7048	37.162	36.2477	0.975396	-0.0359398	0.403342	1
ENSBTAG00000007593	AIDA	160.091	165.428	154.754	0.935478	-0.0962247	0.403345	1
ENSBTAG00000047894	SLC32A1	7.36017	14.6179	0.102476	0.00701031	-7.15631	0.403483	1
ENSBTAG00000009599	LCN1	3.64918	6.99324	0.305117	0.0436304	-4.51852	0.403535	1
ENSBTAG00000007632	FAM151B	101.013	103.898	98.1281	0.944468	-0.0824266	0.403657	1
ENSBTAG00000038437	RLN3	1.18893	2.09672	0.281142	0.134087	-2.89876	0.40388	1
ENSBTAG00000000991	MRPL32	74.7701	77.9016	71.6387	0.919604	-0.120915	0.403906	1
ENSBTAG00000038309	LOC509073	2.27724	1.06089	3.49358	3.29306	1.71943	0.403918	1
ENSBTAG00000015130	HDGFL1	3.66544	6.89611	0.43476	0.0630442	-3.98749	0.404029	1
ENSBTAG00000009777	NUP35	69.8417	78.4229	61.2605	0.781157	-0.356316	0.404108	1
ENSBTAG00000025335	LOC783461	8.11086	14.3724	1.84935	0.128674	-2.95821	0.404128	1
ENSBTAG00000012124	GPBP1	653.738	648.151	659.324	1.01724	0.0246572	0.404418	1
ENSBTAG00000046482	LOC538679	0.716515	1.1367	0.296328	0.260691	-1.93959	0.404488	1
ENSBTAG00000046389	KLRD1	35.9664	40.3941	31.5386	0.780773	-0.357024	0.404583	1
ENSBTAG00000010235	NOP9	27.5569	24.7819	30.3319	1.22395	0.291549	0.404679	1
ENSBTAG00000015432	TMEM231	33.5913	33.0286	34.154	1.03408	0.0483415	0.40472	1
ENSBTAG00000016316	ZZEF1	524.626	461.711	587.542	1.27253	0.347702	0.404772	1
ENSBTAG00000010007	MAPK13	47.51	40.752	54.2679	1.33166	0.413227	0.404789	1
ENSBTAG00000012892	LOC615587	3.31734	3.28281	3.35188	1.02104	0.0300385	0.404804	1
ENSBTAG00000009698	ABCD3	1210.57	1267.72	1153.42	0.909841	-0.136313	0.404829	1
ENSBTAG00000009680	LOC509155	217.008	219.89	214.127	0.973793	-0.0383135	0.404907	1
ENSBTAG00000009680	FAM177A1	217.008	219.89	214.127	0.973793	-0.0383135	0.404907	1
ENSBTAG00000010401	UBE4B	133.984	126.018	141.95	1.12643	0.171757	0.404985	1
ENSBTAG00000009747	RNFT1	599.355	603.743	594.967	0.985464	-0.0211243	0.405078	1
ENSBTAG00000009813	ELOVL1	76.3542	66.0027	86.7058	1.31367	0.393604	0.405167	1
ENSBTAG00000003505	DCN	186.656	150.461	222.852	1.48113	0.5667	0.405185	1
ENSBTAG00000006879	HOXC11	1.37524	2.75047	0	0	#DIV/0!	0.405201	1
ENSBTAG00000039785	LOC514151	3.04164	3.60368	2.4796	0.688076	-0.53936	0.405669	1
ENSBTAG00000039255	CLDN17	1.62577	1.48714	1.76441	1.18645	0.246647	0.405872	1
ENSBTAG00000002332	LSM5	113.993	113.707	114.278	1.00502	0.00722708	0.405956	1
ENSBTAG00000003098	MTDH	1220.61	1257.69	1183.54	0.941038	-0.0876756	0.405982	1
ENSBTAG00000016591	RAB11FIP3	51.6599	49.0075	54.3124	1.10825	0.14828	0.405991	1
ENSBTAG00000047662	LOC617243	1.84129	1.56428	2.11831	1.35417	0.437413	0.406003	1
ENSBTAG00000047662	LOC788872	1.84129	1.56428	2.11831	1.35417	0.437413	0.406003	1
ENSBTAG00000048176	LOC782576	2.01658	3.73682	0.296328	0.0792995	-3.65654	0.406125	1
ENSBTAG00000048176	LOC783210	2.01658	3.73682	0.296328	0.0792995	-3.65654	0.406125	1
ENSBTAG00000037558	GRO1	9.4695	12.7854	6.1536	0.481299	-1.055	0.406284	1
ENSBTAG00000021959	CDC20B	3.95895	6.33677	1.58114	0.249518	-2.00278	0.406286	1
ENSBTAG00000016830	DAXX	47.5608	44.6608	50.4609	1.12987	0.176158	0.40635	1
ENSBTAG00000008457	SLU7	286.894	305.884	267.904	0.875833	-0.191272	0.406455	1
ENSBTAG00000010042	RIOK3	589.141	586.619	591.663	1.0086	0.0123517	0.406564	1
ENSBTAG00000044155	BSPRY	30.1718	25.1231	35.2205	1.40192	0.487401	0.406645	1
ENSBTAG00000007382	SCAPER	212.264	241.813	182.715	0.755605	-0.404295	0.406679	1
ENSBTAG00000014411	TMEM263	394.975	392.87	397.08	1.01072	0.0153789	0.406903	1
ENSBTAG00000044622	MIR2295	0.93468	1.76688	0.102476	0.0579979	-4.10785	0.407214	1
ENSBTAG00000019857	OTUD4	354.544	361.193	347.896	0.963187	-0.0541126	0.407224	1
ENSBTAG00000021768	CCNG2	135.097	139.364	130.831	0.93877	-0.0911564	0.407255	1
ENSBTAG00000031802	SPATA16	17.3308	24.7124	9.94912	0.402595	-1.3126	0.407302	1
ENSBTAG00000015297	BANK1	25.7864	29.4497	22.1231	0.751216	-0.412701	0.407751	1
ENSBTAG00000047209	LOC538620	1.31908	1.28398	1.35419	1.05468	0.0768073	0.407925	1
ENSBTAG00000047209	LOC783912	1.31908	1.28398	1.35419	1.05468	0.0768073	0.407925	1
ENSBTAG00000047209	IFNAG	1.31908	1.28398	1.35419	1.05468	0.0768073	0.407925	1
ENSBTAG00000047209	LOC100335490	1.31908	1.28398	1.35419	1.05468	0.0768073	0.407925	1
ENSBTAG00000001629	SCMH1	23.6394	25.4107	21.8682	0.860591	-0.216601	0.408018	1
ENSBTAG00000015891	NSUN4	63.1709	53.3535	72.9884	1.36802	0.452086	0.408074	1
ENSBTAG00000011263	EIF6	176.069	141.39	210.748	1.49055	0.575844	0.408286	1
ENSBTAG00000038490	CLEC4A	147.089	145.612	148.566	1.02029	0.0289738	0.408414	1
ENSBTAG00000019630	RGL1	39.6807	35.8722	43.4893	1.21234	0.277796	0.408415	1
ENSBTAG00000001182	SEPT7	1023.76	1041.14	1006.38	0.966613	-0.0489893	0.408543	1
ENSBTAG00000001640	EPB41L1	64.7161	57.977	71.4551	1.23247	0.301557	0.408577	1
ENSBTAG00000022489	LOC509283	772.917	714.958	830.875	1.16213	0.216773	0.408623	1
ENSBTAG00000022489	LOC512869	772.917	714.958	830.875	1.16213	0.216773	0.408623	1
ENSBTAG00000008924	TNFSF11	10.817	16.6954	4.93858	0.295805	-1.75728	0.408639	1
ENSBTAG00000015424	WDR12	117.176	124.613	109.738	0.880635	-0.183384	0.40872	1
ENSBTAG00000045789	TNNT2	2.75556	5.30065	0.210472	0.0397069	-4.65447	0.408801	1
ENSBTAG00000016834	LHFPL5	2.05631	3.866	0.246614	0.0637906	-3.97051	0.409071	1
ENSBTAG00000001775	RINL	40.6919	44.7541	36.6298	0.818466	-0.289005	0.40913	1
ENSBTAG00000002993	SFT2D1	336.594	339.486	333.702	0.982961	-0.0247933	0.409191	1
ENSBTAG00000047816	LOC104968634	60.0263	39.1715	80.8811	2.0648	1.046	0.409225	1
ENSBTAG00000001492	FYB	398.691	398.601	398.781	1.00045	0.000650502	0.409247	1
ENSBTAG00000001601	PKM	236.931	212.732	261.131	1.22751	0.295733	0.409291	1
ENSBTAG00000001348	COMMD8	190.792	188.608	192.976	1.02316	0.03303	0.409454	1
ENSBTAG00000022564	AKR1C4	39.776	47.6688	31.8832	0.668848	-0.580249	0.409455	1
ENSBTAG00000022564	LOC506594	39.776	47.6688	31.8832	0.668848	-0.580249	0.409455	1
ENSBTAG00000000475	IMMP1L	102.915	105.868	99.9614	0.944208	-0.082824	0.409566	1
ENSBTAG00000048313	TAAR9	1.83878	1.6665	2.01105	1.20675	0.271129	0.409585	1
ENSBTAG00000024272	LOC510382	21.4334	13.1645	29.7022	2.25623	1.17391	0.40983	1
ENSBTAG00000013919	BOLA-DRB3	2291.38	1858.22	2724.54	1.46621	0.552088	0.409987	1
ENSBTAG00000013919	LOC101903005	2291.38	1858.22	2724.54	1.46621	0.552088	0.409987	1
ENSBTAG00000009822	PPP4R1	70.0145	68.6803	71.3486	1.03885	0.0549892	0.410093	1
ENSBTAG00000001828	SCRN2	67.0924	64.827	69.3579	1.06989	0.0974653	0.410261	1
ENSBTAG00000005660	PSMD2	218.948	191.774	246.122	1.2834	0.359972	0.410319	1
ENSBTAG00000011420	CA9	20.5773	14.4559	26.6987	1.8469	0.885107	0.410411	1
ENSBTAG00000002646	DYNC1I2	356.468	367.087	345.849	0.942144	-0.0859808	0.410419	1
ENSBTAG00000016210	LYPD2	1.3038	2.40266	0.204951	0.085302	-3.55128	0.410583	1
ENSBTAG00000019794	SYPL1	539.314	533.242	545.386	1.02277	0.0324875	0.410609	1
ENSBTAG00000020775	FIBP	46.5277	41.4878	51.5676	1.24296	0.31378	0.410779	1
ENSBTAG00000012535	SCRG1	4.4712	8.26642	0.675986	0.081775	-3.6122	0.410807	1
ENSBTAG00000015892	NDUFB4	208.607	217.157	200.056	0.921252	-0.118333	0.410919	1
ENSBTAG00000044478	MIR2442	0.0877551	0	0.17551	#DIV/0!	#DIV/0!	0.410944	1
ENSBTAG00000030118	MIR182	0.062494	0	0.124988	#DIV/0!	#DIV/0!	0.410944	1
ENSBTAG00000017164	LARP4	252.86	254.967	250.753	0.983473	-0.0240424	0.411029	1
ENSBTAG00000017778	OR10R2	4.95077	2.78832	7.11322	2.55108	1.35111	0.411063	1
ENSBTAG00000002196	TCEB1	148.266	151.096	145.436	0.96254	-0.055081	0.411152	1
ENSBTAG00000007522	RAP1GDS1	125.835	135.206	116.464	0.861384	-0.215272	0.411242	1
ENSBTAG00000009215	NR1I3	66.4532	64.4771	68.4293	1.0613	0.0858269	0.411289	1
ENSBTAG00000016048	CPT1B	8.88086	9.87161	7.89011	0.799273	-0.32324	0.411595	1
ENSBTAG00000029846	MIR27B	1.97551	3.29028	0.66073	0.200813	-2.31608	0.411698	1
ENSBTAG00000013854	CALML5	0.63711	0.883432	0.390788	0.442352	-1.17673	0.411731	1
ENSBTAG00000005847	ROCK2	968.537	972.435	964.64	0.991984	-0.0116115	0.411747	1
ENSBTAG00000010161	CCL21	25.235	32.843	17.6269	0.536701	-0.897809	0.411926	1
ENSBTAG00000031724	MAS1	0.975133	0.406979	1.54329	3.79206	1.92298	0.41193	1
ENSBTAG00000000655	MIPOL1	28.0611	33.0731	23.0491	0.696912	-0.520951	0.412027	1
ENSBTAG00000010105	SLC35G1	42.612	35.0612	50.1627	1.43072	0.516742	0.41208	1
ENSBTAG00000016882	VPS26A	485.661	486.583	484.738	0.996208	-0.00548138	0.412143	1
ENSBTAG00000011623	VMP1	909.681	932.152	887.21	0.951787	-0.0712897	0.412177	1
ENSBTAG00000021341	BTBD1	127.138	132.159	122.117	0.924014	-0.114014	0.412204	1
ENSBTAG00000013112	C7H5orf15	166.283	166.132	166.434	1.00182	0.0026196	0.412339	1
ENSBTAG00000002505	GPR3	1.34214	2.42961	0.254666	0.104818	-3.25405	0.412661	1
ENSBTAG00000017260	PDE3A	46.2838	43.2996	49.2681	1.13784	0.186298	0.41292	1
ENSBTAG00000033398	HKDC1	320.306	277.29	363.321	1.31026	0.389848	0.412946	1
ENSBTAG00000039861	OAS1Y	138.797	93.6122	183.982	1.96536	0.974795	0.413218	1
ENSBTAG00000020613	STK16	42.2061	34.1895	50.2227	1.46895	0.554785	0.413339	1
ENSBTAG00000016750	LOC534155	211.135	216.642	205.627	0.949156	-0.0752831	0.413494	1
ENSBTAG00000016750	PTBP3	211.135	216.642	205.627	0.949156	-0.0752831	0.413494	1
ENSBTAG00000029892	MIR10A	0.766786	1.16598	0.36759	0.315262	-1.66538	0.413626	1
ENSBTAG00000016991	EFNB2	42.3971	39.4845	45.3097	1.14753	0.198534	0.413733	1
ENSBTAG00000021565	PRSS2	22.8298	16.3863	29.2732	1.78645	0.837095	0.413743	1
ENSBTAG00000000735	BCL2A1	70.3798	76.5429	64.2166	0.838963	-0.253321	0.413896	1
ENSBTAG00000005397	CD46	2081.44	2166.57	1996.3	0.921409	-0.118086	0.414208	1
ENSBTAG00000001320	VPS16	87.5373	84.5821	90.4925	1.06988	0.0974467	0.414222	1
ENSBTAG00000019843	HAUS6	247.047	251.544	242.55	0.964244	-0.0525297	0.414277	1
ENSBTAG00000017753	APP	456.813	389.03	524.597	1.34847	0.431328	0.414367	1
ENSBTAG00000006428	ZNF354A	101.552	105.162	97.9424	0.931347	-0.10261	0.41443	1
ENSBTAG00000008131	RNF115	123.723	137.293	110.153	0.802318	-0.317753	0.414484	1
ENSBTAG00000014949	SP9	0.408204	0.611457	0.204951	0.335185	-1.57697	0.414608	1
ENSBTAG00000004674	HAAO	8.78361	15.4674	2.09988	0.135762	-2.88085	0.414894	1
ENSBTAG00000000469	PPP2CA	718.837	745.955	691.72	0.927295	-0.1089	0.41509	1
ENSBTAG00000030600	BCNT2	146.317	134.161	158.473	1.18122	0.240272	0.415136	1
ENSBTAG00000001212	SSR2	254.099	212.144	296.054	1.39554	0.48082	0.415246	1
ENSBTAG00000013429	CLEC4G	82.1635	68.9184	95.4085	1.38437	0.469229	0.415292	1
ENSBTAG00000017738	EMID1	195.197	164.395	225.999	1.37473	0.459148	0.415351	1
ENSBTAG00000047300	LOC100299289	2.36013	1.94614	2.77412	1.42545	0.511413	0.415452	1
ENSBTAG00000047300	LOC100336415	2.36013	1.94614	2.77412	1.42545	0.511413	0.415452	1
ENSBTAG00000016327	SLC28A2	634.708	548.603	720.813	1.31391	0.393862	0.415498	1
ENSBTAG00000011401	PDZD8	399.22	404.976	393.464	0.971575	-0.0416026	0.415534	1
ENSBTAG00000018426	MRRF	26.5431	23.0487	30.0374	1.30322	0.382076	0.415539	1
ENSBTAG00000017689	BRMS1	62.9939	64.2603	61.7276	0.960587	-0.0580117	0.415582	1
ENSBTAG00000007414	PAPOLG	149.961	159.016	140.906	0.886112	-0.17444	0.415703	1
ENSBTAG00000002612	FANCM	64.7209	68.9073	60.5344	0.87849	-0.186902	0.416229	1
ENSBTAG00000004452	IPO9	95.7446	92.4963	98.9928	1.07023	0.0979271	0.416406	1
ENSBTAG00000040521	SAMD14	7.21402	12.4811	1.94698	0.155995	-2.68043	0.416502	1
ENSBTAG00000037547	OLIG1	0.183538	0.308572	0.0585034	0.189594	-2.39901	0.416782	1
ENSBTAG00000026344	MAFA	5.06078	10.0361	0.0854844	0.00851771	-6.87532	0.416798	1
ENSBTAG00000016269	ME2	202.891	212.204	193.578	0.912224	-0.132541	0.416822	1
ENSBTAG00000019006	WDR24	40.7669	41.2049	40.3288	0.978738	-0.0310057	0.417	1
ENSBTAG00000009498	PTEN	446.062	450.027	442.096	0.982377	-0.0256508	0.417012	1
ENSBTAG00000018408	SNX14	467.936	474.905	460.968	0.970653	-0.0429717	0.417096	1
ENSBTAG00000044222	MIR2448	0.916064	1.40563	0.426501	0.303425	-1.72059	0.4171	1
ENSBTAG00000008939	DNMBP	224.221	201.379	247.063	1.22686	0.294965	0.417168	1
ENSBTAG00000007870	FKBP14	100.016	103.659	96.3734	0.929716	-0.105139	0.417183	1
ENSBTAG00000015920	TMEM147	97.2815	76.4187	118.144	1.54601	0.628553	0.417531	1
ENSBTAG00000015416	PEBP4	2.08997	3.89167	0.288277	0.0740754	-3.75486	0.417666	1
ENSBTAG00000012920	TMEM70	145.1	151.526	138.675	0.91519	-0.127856	0.417888	1
ENSBTAG00000000526	TOPBP1	358.166	368.932	347.401	0.941639	-0.0867533	0.417964	1
ENSBTAG00000045767	LAT2	88.4385	80.2432	96.6338	1.20426	0.268148	0.418113	1
ENSBTAG00000017357	CLCA4	2738.11	3600.95	1875.27	0.520772	-0.941277	0.418226	1
ENSBTAG00000045429	MIR2481	0.303525	0.548548	0.0585034	0.106652	-3.22902	0.418243	1
ENSBTAG00000023192	GDF3	1.08473	0.609479	1.55998	2.55952	1.35588	0.418353	1
ENSBTAG00000003598	LEPREL2	41.644	39.0338	44.2542	1.13374	0.181092	0.418421	1
ENSBTAG00000009757	RPSA	1524.44	1317.6	1731.27	1.31396	0.39392	0.418899	1
ENSBTAG00000021769	CUL3	445.707	445.758	445.657	0.999776	-0.000323905	0.418937	1
ENSBTAG00000005596	IGFBP2	49.8887	32.3589	67.4185	2.08346	1.05898	0.418991	1
ENSBTAG00000011147	RNF13	307.279	308.381	306.177	0.992852	-0.0103491	0.419	1
ENSBTAG00000021447	SIM2	6.12795	11.0913	1.16461	0.105002	-3.2515	0.419113	1
ENSBTAG00000017967	PTGES3	1494.6	1515.23	1473.96	0.972761	-0.0398422	0.419183	1
ENSBTAG00000008243	LRRC40	164.142	176.807	151.476	0.856728	-0.22309	0.419303	1
ENSBTAG00000031934	FSCB	5.96872	11.0291	0.908327	0.0823572	-3.60196	0.419322	1
ENSBTAG00000005708	KIF20B	436.383	463.478	409.289	0.883082	-0.179381	0.419327	1
ENSBTAG00000005708	LOC782598	436.383	463.478	409.289	0.883082	-0.179381	0.419327	1
ENSBTAG00000016841	ATP10B	275.829	247.892	303.765	1.22539	0.293242	0.419366	1
ENSBTAG00000008022	PTGFRN	148.259	132.486	164.033	1.23812	0.30815	0.419426	1
ENSBTAG00000008431	MOGAT1	50.4694	48.8965	52.0424	1.06434	0.0899556	0.419446	1
ENSBTAG00000009296	SLC26A5	22.8698	30.3878	15.3518	0.505196	-0.985084	0.419476	1
ENSBTAG00000047788	LOC100336482	375.883	372.628	379.137	1.01747	0.0249841	0.419947	1
ENSBTAG00000047788	LOC104968682	375.883	372.628	379.137	1.01747	0.0249841	0.419947	1
ENSBTAG00000001585	WIPF1	839.384	845.7	833.069	0.985064	-0.0217103	0.419963	1
ENSBTAG00000010132	NAE1	140.364	148.533	132.195	0.890002	-0.168119	0.420107	1
ENSBTAG00000045064	MIR2470	1.36582	2.39062	0.341017	0.142648	-2.80947	0.42012	1
ENSBTAG00000019502	MED4	131.973	133.243	130.703	0.980936	-0.0277691	0.420171	1
ENSBTAG00000017595	HS2ST1	57.7623	63.9111	51.6135	0.807583	-0.308318	0.420308	1
ENSBTAG00000021395	PSME1	339.94	297.847	382.034	1.28265	0.35913	0.420322	1
ENSBTAG00000017389	RPLP0	1399.53	1157.15	1641.91	1.41893	0.504802	0.420406	1
ENSBTAG00000018289	TMEM150A	51.2142	61.0037	41.4246	0.67905	-0.55841	0.420412	1
ENSBTAG00000020922	UPF1	158.329	142.468	174.189	1.22265	0.290015	0.420661	1
ENSBTAG00000004551	RHOT2	61.6832	56.6306	66.7358	1.17844	0.236878	0.420674	1
ENSBTAG00000047362	RCN1	167.598	146.315	188.882	1.29093	0.368406	0.420951	1
ENSBTAG00000006640	RB1	426.241	427.509	424.972	0.994065	-0.00858826	0.421257	1
ENSBTAG00000018436	UBE2J1	175.756	177.11	174.403	0.984718	-0.0222177	0.421381	1
ENSBTAG00000022013	CBR4	219.957	185.949	253.965	1.36578	0.449727	0.421392	1
ENSBTAG00000002065	TFAP2C	10.141	16.7026	3.57932	0.214296	-2.22232	0.421398	1
ENSBTAG00000021158	SATB1	212.059	215.167	208.951	0.971109	-0.042295	0.421403	1
ENSBTAG00000013367	PPT1	258.185	227.421	288.95	1.27055	0.345454	0.421426	1
ENSBTAG00000010439	AKAP8L	83.9139	71.9055	95.9223	1.334	0.415764	0.421549	1
ENSBTAG00000007502	CKMT1B	540.016	449.827	630.206	1.401	0.486453	0.421586	1
ENSBTAG00000019615	PHTF1	128.39	145.134	111.647	0.769267	-0.378444	0.421606	1
ENSBTAG00000038548	SLC47A2	11.4836	22.4926	0.474707	0.0211051	-5.56627	0.421685	1
ENSBTAG00000018854	SOD1	872.276	929.367	815.184	0.877139	-0.189122	0.421746	1
ENSBTAG00000031235	IL5	1.71514	2.55012	0.88016	0.345145	-1.53473	0.421778	1
ENSBTAG00000031235	LOC100335844	1.71514	2.55012	0.88016	0.345145	-1.53473	0.421778	1
ENSBTAG00000012450	RAPGEF2	185.644	199.508	171.78	0.861015	-0.21589	0.421788	1
ENSBTAG00000002027	FAM167B	0.545013	0.801714	0.288312	0.359619	-1.47546	0.421911	1
ENSBTAG00000016401	OPTN	117.651	111.314	123.989	1.11387	0.155584	0.421933	1
ENSBTAG00000010355	VPS37A	225.524	227.512	223.536	0.982524	-0.0254362	0.422181	1
ENSBTAG00000011643	SOS1	405.108	411.537	398.68	0.968757	-0.0457928	0.422414	1
ENSBTAG00000015408	DTYMK	43.5464	34.1075	52.9853	1.55348	0.635503	0.422432	1
ENSBTAG00000046152	MGAM	1196	1007.57	1384.44	1.37403	0.458413	0.422488	1
ENSBTAG00000009061	FAR1	343.614	342.946	344.282	1.0039	0.00560984	0.42251	1
ENSBTAG00000014005	PPIP5K1	208.416	195.882	220.95	1.12797	0.173734	0.422639	1
ENSBTAG00000021538	MYO1E	72.692	69.3903	75.9938	1.09516	0.131148	0.422998	1
ENSBTAG00000019539	MFAP3L	2.57105	4.85379	0.288312	0.0593994	-4.07341	0.423276	1
ENSBTAG00000015136	AARSD1	49.0274	46.7865	51.2683	1.09579	0.131976	0.423291	1
ENSBTAG00000004505	NLRC3	88.4423	82.9253	93.9593	1.13306	0.180223	0.423306	1
ENSBTAG00000015205	NCK2	112.025	104.046	120.003	1.15336	0.205841	0.423584	1
ENSBTAG00000004531	CCT4	555.431	573.241	537.62	0.93786	-0.0925548	0.423668	1
ENSBTAG00000014918	IBA57	19.7271	17.0167	22.4375	1.31856	0.398963	0.423758	1
ENSBTAG00000011957	CREBL2	135.062	148.883	121.241	0.814337	-0.296302	0.423905	1
ENSBTAG00000026813	AQP5	2.31634	4.22278	0.409903	0.0970693	-3.36484	0.423949	1
ENSBTAG00000008629	MTFR1	106.573	107.877	105.269	0.975823	-0.0353089	0.424016	1
ENSBTAG00000014626	RARS	477.042	508.75	445.334	0.875349	-0.192069	0.424045	1
ENSBTAG00000023734	PARD6A	4.20065	5.37233	3.02896	0.563808	-0.826724	0.424068	1
ENSBTAG00000009653	TCL1B	2.08505	2.39369	1.77642	0.742127	-0.430262	0.424252	1
ENSBTAG00000021849	DUS4L	53.213	60.3212	46.1048	0.764322	-0.387748	0.42441	1
ENSBTAG00000020109	TRAP1	63.8122	62.5502	65.0741	1.04035	0.0570684	0.424442	1
ENSBTAG00000013537	FER1L6	63.9091	63.4939	64.3242	1.01308	0.0187446	0.42445	1
ENSBTAG00000001843	WBP1	401.063	427.575	374.551	0.875988	-0.191018	0.424558	1
ENSBTAG00000015157	GRAP2	23.5641	19.1698	27.9584	1.45846	0.544446	0.42457	1
ENSBTAG00000009488	NXF1	42.7786	36.8733	48.6839	1.3203	0.400869	0.424718	1
ENSBTAG00000004905	KRT19	649.342	580.843	717.841	1.23586	0.305515	0.424789	1
ENSBTAG00000011447	FAM171A2	8.23647	15.9397	0.533278	0.033456	-4.90159	0.424956	1
ENSBTAG00000011584	CHST2	88.6959	76.7019	100.69	1.31275	0.392587	0.42512	1
ENSBTAG00000005869	SENP6	774.705	778.831	770.579	0.989404	-0.0153689	0.425152	1
ENSBTAG00000039494	OR6P1	3.80416	6.48201	1.12632	0.17376	-2.52483	0.425274	1
ENSBTAG00000002648	RPS18	586.848	517.349	656.348	1.26867	0.343322	0.425342	1
ENSBTAG00000006649	TSSK6	1.78641	3.36172	0.211102	0.0627957	-3.99319	0.425624	1
ENSBTAG00000021323	AGFG1	517.578	525.867	509.289	0.968475	-0.0462139	0.425833	1
ENSBTAG00000011052	LOC515089	168.857	167.562	170.153	1.01546	0.0221394	0.425939	1
ENSBTAG00000011052	LOC100848991	168.857	167.562	170.153	1.01546	0.0221394	0.425939	1
ENSBTAG00000036078	EMP1	39.0025	34.2424	43.7626	1.27802	0.353914	0.426	1
ENSBTAG00000014099	YTHDC2	588.119	593.525	582.713	0.981785	-0.0265217	0.426022	1
ENSBTAG00000009509	NDUFA6	111.626	94.1616	129.09	1.37094	0.455166	0.426113	1
ENSBTAG00000012600	GTF3A	85.529	98.3643	72.6936	0.739024	-0.436306	0.426178	1
ENSBTAG00000019285	LOC523504	198.081	198.678	197.485	0.993996	-0.00868736	0.42622	1
ENSBTAG00000006259	MOB1A	621.973	621.951	621.995	1.00007	0.000103389	0.426352	1
ENSBTAG00000001602	IL4R	92.2113	85.2111	99.2115	1.1643	0.219466	0.426405	1
ENSBTAG00000002460	ACTL6A	73.1505	79.355	66.9461	0.843627	-0.245322	0.42647	1
ENSBTAG00000038641	OR10A3	2.39571	3.64929	1.14213	0.312973	-1.67589	0.42648	1
ENSBTAG00000001904	ZNF276	69.3328	63.1993	75.4664	1.1941	0.255928	0.426792	1
ENSBTAG00000017545	FCHO2	304.24	309.73	298.75	0.96455	-0.0520715	0.426805	1
ENSBTAG00000011444	HINT2	42.5471	34.5173	50.5768	1.46526	0.551159	0.427014	1
ENSBTAG00000003012	TRAF1	46.3223	44.2674	48.3771	1.09284	0.12808	0.427208	1
ENSBTAG00000037578	LOC100139881	16.5142	24.0658	8.96273	0.372427	-1.42497	0.427317	1
ENSBTAG00000020801	FAM49B	280.735	286.858	274.611	0.957304	-0.0629508	0.427322	1
ENSBTAG00000006984	CD55	22.5412	27.6681	17.4143	0.629398	-0.667956	0.42751	1
ENSBTAG00000009418	FAM131B	5.21675	9.66788	0.765616	0.0791917	-3.65851	0.427661	1
ENSBTAG00000046142	PRKAR1B	9.30599	10.4321	8.17983	0.784099	-0.350892	0.427688	1
ENSBTAG00000006167	BTBD8	204.683	202.826	206.539	1.01831	0.0261719	0.427736	1
ENSBTAG00000014433	UBE2G1	261.973	263.699	260.248	0.986911	-0.0190077	0.427742	1
ENSBTAG00000021923	DSG2	857.443	895.027	819.858	0.916015	-0.126557	0.427755	1
ENSBTAG00000021569	DDB1	446.591	400.96	492.222	1.22761	0.295852	0.427758	1
ENSBTAG00000024058	EGR4	4.60271	8.61847	0.58695	0.0681037	-3.87612	0.427862	1
ENSBTAG00000046797	NRAS	725.726	728.742	722.71	0.991723	-0.0119915	0.427889	1
ENSBTAG00000003594	RIBC2	1.00057	0.40632	1.59483	3.92506	1.97271	0.427932	1
ENSBTAG00000004457	ORAI1	32.8805	32.1338	33.6272	1.04647	0.0655371	0.42804	1
ENSBTAG00000005213	ZWILCH	147.93	163.64	132.221	0.808002	-0.30757	0.428084	1
ENSBTAG00000015558	SPINK1	4291.08	4485.58	4096.57	0.913275	-0.130879	0.428126	1
ENSBTAG00000029942	MIR29C	0.866245	1.13351	0.598986	0.528437	-0.920198	0.428206	1
ENSBTAG00000044123	HAND2	1.00875	1.40551	0.611999	0.435429	-1.19949	0.428423	1
ENSBTAG00000019410	CEP57L1	53.4403	57.763	49.1177	0.850331	-0.233903	0.428555	1
ENSBTAG00000032831	MRPL33	47.5073	53.3764	41.6382	0.780087	-0.358293	0.428624	1
ENSBTAG00000043550	CYTB	2840.1	3394.04	2286.17	0.673584	-0.57007	0.428648	1
ENSBTAG00000005741	DLX2	2.99868	5.99736	0	0	#DIV/0!	0.428705	1
ENSBTAG00000046712	PSMC2	347.077	365.977	328.176	0.896712	-0.157283	0.428714	1
ENSBTAG00000025311	GMFB	432.892	432.757	433.028	1.00063	0.000903465	0.428816	1
ENSBTAG00000031010	ACAD11	254.539	274.003	235.075	0.857927	-0.221072	0.429018	1
ENSBTAG00000022000	CACNB2	28.7111	33.7011	23.7211	0.703868	-0.506624	0.429055	1
ENSBTAG00000039302	ANGPTL6	29.7312	22.8132	36.6492	1.60649	0.683916	0.429235	1
ENSBTAG00000005668	SLC39A8	28.3426	34.3706	22.3146	0.649235	-0.623187	0.429417	1
ENSBTAG00000037555	FAM183A	2.41441	2.72735	2.10146	0.770514	-0.376107	0.429709	1
ENSBTAG00000004009	PMM1	75.2585	66.2529	84.2641	1.27185	0.346934	0.42977	1
ENSBTAG00000011209	SYT11	35.5823	32.5516	38.613	1.18621	0.24636	0.42995	1
ENSBTAG00000015882	UBE2J2	65.3777	74.2151	56.5402	0.761842	-0.392436	0.430066	1
ENSBTAG00000020608	ATG9A	96.0398	88.3967	103.683	1.17293	0.230114	0.430141	1
ENSBTAG00000007616	TMED6	47.6772	54.0877	41.2667	0.762959	-0.390322	0.430269	1
ENSBTAG00000020166	ZNFX1	268.985	267.916	270.055	1.00798	0.0114729	0.43027	1
ENSBTAG00000013460	ZBTB11	370.303	387.385	353.221	0.911807	-0.133199	0.430314	1
ENSBTAG00000003101	SALL4	7.11655	13.7567	0.476423	0.0346321	-4.85175	0.430353	1
ENSBTAG00000001323	CENPC	321.923	324.539	319.307	0.983879	-0.0234473	0.430407	1
ENSBTAG00000013098	PIGS	57.0823	51.7021	62.4625	1.20812	0.272768	0.430451	1
ENSBTAG00000008023	RHBDL2	211.561	222.933	200.19	0.897986	-0.155235	0.430565	1
ENSBTAG00000017969	CA4	4.70494	7.88977	1.52012	0.19267	-2.3758	0.43076	1
ENSBTAG00000023186	LOC781719	1.18322	0.518322	1.84812	3.56558	1.83414	0.430769	1
ENSBTAG00000008530	SLC36A4	54.0052	58.0687	49.9417	0.860045	-0.217517	0.430835	1
ENSBTAG00000018954	ELP2	185.759	194.475	177.043	0.910361	-0.135489	0.430879	1
ENSBTAG00000032527	ERCC6	125.785	118.807	132.763	1.11746	0.160224	0.430983	1
ENSBTAG00000016311	EIF2S1	256.773	257.719	255.827	0.99266	-0.0106284	0.430987	1
ENSBTAG00000013064	RGS18	128.544	124.047	133.04	1.0725	0.100979	0.431132	1
ENSBTAG00000009034	AP3D1	331.038	307.404	354.673	1.15377	0.206355	0.431176	1
ENSBTAG00000016034	EXOSC5	21.0141	15.8075	26.2208	1.65876	0.730107	0.431262	1
ENSBTAG00000045748	RAF1	38.1503	31.396	44.9045	1.43026	0.516281	0.431419	1
ENSBTAG00000018910	WDR6	111.329	108.351	114.308	1.05498	0.077215	0.43152	1
ENSBTAG00000030385	LOC614021	2.329	2.52036	2.13765	0.848151	-0.237607	0.431628	1
ENSBTAG00000007956	FRAT1	9.45549	10.8902	8.02076	0.736511	-0.441221	0.431688	1
ENSBTAG00000046901	C24H18orf54	5.55794	7.86805	3.24784	0.412788	-1.27653	0.431854	1
ENSBTAG00000005676	EHMT2	88.897	84.6309	93.1631	1.10082	0.138574	0.431876	1
ENSBTAG00000006697	RICTOR	764.821	777.98	751.662	0.966171	-0.0496494	0.43211	1
ENSBTAG00000043969	CALN1	4.69825	7.44935	1.94715	0.261385	-1.93575	0.432149	1
ENSBTAG00000000742	AMOTL2	39.8019	40.5918	39.012	0.96108	-0.0572722	0.432278	1
ENSBTAG00000010155	LOC504773	98.0107	69.5624	126.459	1.81792	0.862289	0.432405	1
ENSBTAG00000012549	OR4C3	2.48264	4.12328	0.841999	0.204206	-2.2919	0.432575	1
ENSBTAG00000017140	KIAA1524	160.79	170.427	151.153	0.886907	-0.173145	0.43258	1
ENSBTAG00000013730	CD5	56.2451	48.2811	64.209	1.3299	0.411319	0.432641	1
ENSBTAG00000008525	LRIG2	173.952	179.785	168.119	0.935109	-0.096793	0.432667	1
ENSBTAG00000040564	COX7C	150.709	159.409	142.01	0.890855	-0.166738	0.432714	1
ENSBTAG00000040564	LOC100335836	150.709	159.409	142.01	0.890855	-0.166738	0.432714	1
ENSBTAG00000025191	SKP1	460.67	468.007	453.333	0.968646	-0.0459588	0.432735	1
ENSBTAG00000005234	LYPD1	32.3303	30.3355	34.3251	1.13152	0.178256	0.432778	1
ENSBTAG00000003530	DDX31	123.674	119.638	127.71	1.06747	0.0941927	0.432917	1
ENSBTAG00000015938	ARAP3	55.8114	55.298	56.3248	1.01857	0.0265433	0.433036	1
ENSBTAG00000002271	CDADC1	151.523	157.87	145.175	0.919589	-0.120939	0.433246	1
ENSBTAG00000010470	UQCC3	82.7611	65.4002	100.122	1.53091	0.614391	0.433511	1
ENSBTAG00000010366	HCRTR1	6.71497	12.8678	0.562093	0.043682	-4.51682	0.43355	1
ENSBTAG00000008280	HNF4G	2209.57	2299.2	2119.93	0.922029	-0.117117	0.433595	1
ENSBTAG00000017993	LOC101904879	1.57792	3.05336	0.102476	0.0335616	-4.89704	0.433599	1
ENSBTAG00000032503	ITPRIPL2	33.7491	29.4185	38.0797	1.29441	0.372297	0.433656	1
ENSBTAG00000004826	ACP5	179.712	146.279	213.145	1.45712	0.543119	0.433716	1
ENSBTAG00000003460	TCEA1	210.18	216.52	203.84	0.941435	-0.0870661	0.433894	1
ENSBTAG00000001483	SRGAP2	37.8195	37.7257	37.9133	1.00497	0.00715505	0.434006	1
ENSBTAG00000004416	NUDC	66.094	58.4083	73.7796	1.26317	0.337047	0.434172	1
ENSBTAG00000016377	IPP	90.8138	98.5258	83.1019	0.843453	-0.24562	0.434349	1
ENSBTAG00000011934	PCK2	612.468	502.99	721.946	1.43531	0.521359	0.434435	1
ENSBTAG00000001141	ADAM17	106.407	117.133	95.6814	0.816861	-0.291837	0.434442	1
ENSBTAG00000046173	ALG12	114.536	109.567	119.506	1.09072	0.125279	0.434629	1
ENSBTAG00000002485	TNS1	224.373	239.491	209.254	0.873747	-0.194712	0.434657	1
ENSBTAG00000018268	UCN	0.161403	0	0.322805	#DIV/0!	#DIV/0!	0.434721	1
ENSBTAG00000036031	LOC100140912	0.92437	0.40632	1.44242	3.54996	1.8278	0.434839	1
ENSBTAG00000036031	LOC100336956	0.92437	0.40632	1.44242	3.54996	1.8278	0.434839	1
ENSBTAG00000015802	CREB3L2	123.022	128.644	117.399	0.912586	-0.131967	0.434864	1
ENSBTAG00000017831	ERLIN2	356.171	315.312	397.029	1.25916	0.332463	0.434868	1
ENSBTAG00000007395	ALS2	109.288	100.282	118.295	1.17961	0.238314	0.434911	1
ENSBTAG00000019153	JMJD6	46.6181	41.1447	52.0915	1.26606	0.340341	0.435153	1
ENSBTAG00000012406	ZBP1	44.4987	36.6247	52.3726	1.42998	0.515992	0.435176	1
ENSBTAG00000004745	NAA15	514.829	515.554	514.104	0.997187	-0.00406468	0.435199	1
ENSBTAG00000030671	HOOK1	246.433	240.316	252.55	1.05091	0.0716376	0.435214	1
ENSBTAG00000010423	LIFR	165.996	174.231	157.761	0.905469	-0.143264	0.435261	1
ENSBTAG00000020225	TBXAS1	29.7357	27.2422	32.2292	1.18306	0.242526	0.435403	1
ENSBTAG00000002847	D2HGDH	68.4934	63.5115	73.4753	1.15688	0.210242	0.435434	1
ENSBTAG00000001663	PDF	24.8281	32.9349	16.7213	0.507707	-0.977933	0.435547	1
ENSBTAG00000015144	GMIP	64.1944	62.7705	65.6184	1.04537	0.0640142	0.435549	1
ENSBTAG00000014883	GABARAP	356.067	368.925	343.209	0.930295	-0.10424	0.435587	1
ENSBTAG00000007012	ZNF3	59.6016	55.4375	63.7657	1.15023	0.201918	0.435844	1
ENSBTAG00000003679	PAAF1	61.985	57.6277	66.3423	1.15122	0.203166	0.435949	1
ENSBTAG00000005357	VPS11	93.5342	82.264	104.804	1.274	0.349365	0.436073	1
ENSBTAG00000007719	MFSD6	64.481	60.5817	68.3803	1.12873	0.174698	0.436392	1
ENSBTAG00000026123	LOC529284	2.09415	4.14664	0.0416627	0.0100473	-6.63704	0.436396	1
ENSBTAG00000026123	LOC618717	2.09415	4.14664	0.0416627	0.0100473	-6.63704	0.436396	1
ENSBTAG00000026123	LOC784185	2.09415	4.14664	0.0416627	0.0100473	-6.63704	0.436396	1
ENSBTAG00000026123	LOC784922	2.09415	4.14664	0.0416627	0.0100473	-6.63704	0.436396	1
ENSBTAG00000026123	LOC101909306	2.09415	4.14664	0.0416627	0.0100473	-6.63704	0.436396	1
ENSBTAG00000001016	NAA35	385.128	380.676	389.581	1.02339	0.0333595	0.436602	1
ENSBTAG00000021761	BRAF	96.402	107.151	85.6531	0.799369	-0.323067	0.436605	1
ENSBTAG00000006453	CD3G	215.323	224.679	205.967	0.916718	-0.12545	0.43666	1
ENSBTAG00000004258	EEF2	2083.7	1799.91	2367.49	1.31534	0.395438	0.436752	1
ENSBTAG00000010836	PRRT3	7.75651	14.6932	0.819805	0.0557948	-4.16373	0.436799	1
ENSBTAG00000040000	CHST6	17.3508	16.3393	18.3623	1.12381	0.168396	0.436863	1
ENSBTAG00000025192	MGC134473	3.60474	6.67225	0.537236	0.0805179	-3.63455	0.437014	1
ENSBTAG00000021988	SOCS4	221.319	225.592	217.046	0.96212	-0.0557116	0.437104	1
ENSBTAG00000030915	ISY1	81.1967	86.1579	76.2356	0.884836	-0.176519	0.43719	1
ENSBTAG00000006974	PLEKHA7	107.906	108.367	107.445	0.991489	-0.0123314	0.437195	1
ENSBTAG00000046396	TMEM200C	0.810848	1.51922	0.102476	0.0674528	-3.88998	0.43736	1
ENSBTAG00000016551	FERMT3	53.8416	44.8589	62.8242	1.40048	0.485926	0.437637	1
ENSBTAG00000032493	LOC508529	110.216	95.2242	125.209	1.31488	0.394935	0.437688	1
ENSBTAG00000032493	FAM134C	110.216	95.2242	125.209	1.31488	0.394935	0.437688	1
ENSBTAG00000001221	NKX3-1	2.92795	5.21024	0.645663	0.123922	-3.0125	0.437779	1
ENSBTAG00000018889	ATP6V0B	116.625	107.978	125.272	1.16016	0.214325	0.43786	1
ENSBTAG00000005413	NLRC5	247.046	231.947	262.145	1.13019	0.176568	0.438098	1
ENSBTAG00000000372	TIPIN	68.1871	73.476	62.8982	0.856037	-0.224255	0.438103	1
ENSBTAG00000007515	UBE2Q1	120.816	104.551	137.081	1.31114	0.390825	0.438158	1
ENSBTAG00000021018	KHSRP	95.6635	91.8917	99.4354	1.08209	0.113825	0.438259	1
ENSBTAG00000036380	MIR184	0.225783	0	0.451565	#DIV/0!	#DIV/0!	0.438266	1
ENSBTAG00000044702	MIR2396	0.225783	0	0.451565	#DIV/0!	#DIV/0!	0.438266	1
ENSBTAG00000018400	BRMS1L	97.3907	102.86	91.9214	0.893655	-0.16221	0.438269	1
ENSBTAG00000018400	LOC101906569	97.3907	102.86	91.9214	0.893655	-0.16221	0.438269	1
ENSBTAG00000000175	N4BP2	869.264	860.964	877.564	1.01928	0.0275519	0.438387	1
ENSBTAG00000001393	MTF2	173.442	180.113	166.771	0.925921	-0.11104	0.438453	1
ENSBTAG00000047782	IFNAC	3.71308	7.19635	0.229808	0.031934	-4.96876	0.438474	1
ENSBTAG00000047782	IFNAD	3.71308	7.19635	0.229808	0.031934	-4.96876	0.438474	1
ENSBTAG00000017367	IFIT5	287.791	301.74	273.842	0.907542	-0.139964	0.438644	1
ENSBTAG00000010665	CBLN3	6.40517	6.05661	6.75373	1.1151	0.157174	0.438712	1
ENSBTAG00000009431	SLC25A44	80.8402	81.6758	80.0047	0.979539	-0.0298256	0.438737	1
ENSBTAG00000033457	CCAR1	267.547	264.809	270.284	1.02067	0.0295217	0.439009	1
ENSBTAG00000011849	HDAC2	169.324	175.161	163.487	0.933351	-0.0995088	0.439041	1
ENSBTAG00000013413	CCDC51	45.7871	41.5674	50.0068	1.20303	0.266669	0.439055	1
ENSBTAG00000015796	DNAJC5	83.8154	95.4284	72.2023	0.756612	-0.402374	0.439084	1
ENSBTAG00000002039	FRMD8	47.9596	46.5834	49.3358	1.05909	0.0828209	0.439187	1
ENSBTAG00000015793	RAB38	9.00217	6.73575	11.2686	1.67295	0.742398	0.439464	1
ENSBTAG00000002706	GSTZ1	26.4409	23.0696	29.8122	1.29227	0.36991	0.439668	1
ENSBTAG00000047745	LOC781948	0.465572	0.787006	0.144138	0.183148	-2.44892	0.439696	1
ENSBTAG00000006567	VIPR1	111.076	99.3104	122.841	1.23694	0.306773	0.439717	1
ENSBTAG00000038972	LCN9	0.174545	0	0.34909	#DIV/0!	#DIV/0!	0.440007	1
ENSBTAG00000013196	STK17B	671.032	679.69	662.375	0.974525	-0.0372282	0.440115	1
ENSBTAG00000016140	LOC614705	50.633	50.6428	50.6232	0.999613	-0.000558798	0.440119	1
ENSBTAG00000021805	C13H20orf24	113.735	95.8366	131.634	1.37353	0.457884	0.440242	1
ENSBTAG00000012007	SOCS2	66.2304	54.3231	78.1378	1.43839	0.524454	0.440262	1
ENSBTAG00000003634	CISD1	271.445	277.863	265.026	0.953799	-0.0682424	0.440393	1
ENSBTAG00000018178	NARF	68.2055	60.8323	75.5787	1.24241	0.313142	0.440396	1
ENSBTAG00000019163	CYB561D2	22.5413	19.6767	25.406	1.29117	0.368683	0.440483	1
ENSBTAG00000015053	CFL2	59.0887	64.3157	53.8616	0.837457	-0.255913	0.440519	1
ENSBTAG00000021632	MSRA	101.67	93.476	109.865	1.17532	0.233059	0.44056	1
ENSBTAG00000019844	ZNF467	3.41988	5.70339	1.13637	0.199245	-2.32738	0.440606	1
ENSBTAG00000011285	TRMT1L	281.828	280.692	282.963	1.00809	0.011625	0.440714	1
ENSBTAG00000032983	LOC613814	2.47017	4.94034	0	0	#DIV/0!	0.440912	1
ENSBTAG00000020647	RASL11B	18.1646	14.6516	21.6775	1.47953	0.565141	0.440995	1
ENSBTAG00000023744	YPEL5	193.565	193.818	193.313	0.997395	-0.00376306	0.441355	1
ENSBTAG00000014461	ANAPC13	59.9027	66.182	53.6233	0.81024	-0.303578	0.441393	1
ENSBTAG00000029920	MIR25	1.59517	2.61405	0.576287	0.220457	-2.18143	0.441512	1
ENSBTAG00000016253	G6PC3	27.7862	30.0696	25.5027	0.848121	-0.237658	0.441711	1
ENSBTAG00000017376	GALNT5	42.7604	42.2245	43.2962	1.02538	0.0361596	0.441714	1
ENSBTAG00000010778	NDUFAF1	29.9551	33.3009	26.6092	0.799054	-0.323635	0.441907	1
ENSBTAG00000007280	LOC787234	10.5743	7.88554	13.263	1.68194	0.750128	0.441958	1
ENSBTAG00000011865	MTA2	138.575	130.369	146.781	1.12589	0.171062	0.442056	1
ENSBTAG00000007968	RPUSD3	103.736	93.3908	114.082	1.22155	0.288713	0.442195	1
ENSBTAG00000046900	GGT1	132.244	157.512	106.976	0.679161	-0.558175	0.442446	1
ENSBTAG00000002582	LYG2	11.7913	10.1922	13.3904	1.31379	0.393739	0.442515	1
ENSBTAG00000026266	MYL12B	162.394	142.828	181.959	1.27397	0.349332	0.442601	1
ENSBTAG00000026266	LOC100336093	162.394	142.828	181.959	1.27397	0.349332	0.442601	1
ENSBTAG00000008644	KCNK4	5.27304	9.29376	1.25232	0.134749	-2.89166	0.442777	1
ENSBTAG00000009918	KIAA0182	108.732	94.8037	122.661	1.29384	0.371659	0.44278	1
ENSBTAG00000020860	CHD1	826.077	831.993	820.161	0.985779	-0.0206643	0.442815	1
ENSBTAG00000005100	TMEM30A	300.011	299.471	300.551	1.00361	0.00519291	0.442957	1
ENSBTAG00000025571	MRPS18A	34.0969	30.9428	37.251	1.20387	0.267676	0.443048	1
ENSBTAG00000025663	RNASE1	1.30581	1.33666	1.27495	0.953827	-0.0682001	0.443064	1
ENSBTAG00000008787	FAM171A1	17.5444	14.3992	20.6896	1.43686	0.522922	0.443147	1
ENSBTAG00000007490	SULF2	294.529	267.688	321.37	1.20054	0.263681	0.443217	1
ENSBTAG00000000375	SSRP1	94.8474	88.7665	100.928	1.13701	0.185244	0.443339	1
ENSBTAG00000012945	PDE6A	54.6451	58.5959	50.6943	0.865151	-0.208976	0.443344	1
ENSBTAG00000039212	CTU1	14.4487	16.7763	12.1211	0.722512	-0.468906	0.443404	1
ENSBTAG00000002966	DNAJC13	825.757	855.803	795.711	0.929783	-0.105033	0.44349	1
ENSBTAG00000021820	DDX39A	159.963	138.727	181.198	1.30614	0.385314	0.44372	1
ENSBTAG00000021776	NDUFV1	485.795	404.595	566.995	1.40139	0.486857	0.444014	1
ENSBTAG00000002678	MED18	11.1037	9.95832	12.2491	1.23004	0.298704	0.444163	1
ENSBTAG00000020119	RNF43	43.2906	40.2659	46.3154	1.15024	0.201934	0.444167	1
ENSBTAG00000032277	KYNU	138.983	148.938	129.028	0.866319	-0.20703	0.444267	1
ENSBTAG00000007620	CPSF3L	86.7015	80.4123	92.9908	1.15642	0.20967	0.444464	1
ENSBTAG00000015380	SLC16A4	73.8287	77.1664	70.4909	0.913492	-0.130536	0.444545	1
ENSBTAG00000030083	MIR670	1.81597	3.63194	0	0	#DIV/0!	0.444838	1
ENSBTAG00000032276	LOC100298165	1.25629	0.716189	1.79639	2.50827	1.32669	0.445274	1
ENSBTAG00000024387	PNPLA8	177.35	183.252	171.448	0.935587	-0.0960556	0.445344	1
ENSBTAG00000010481	UBXN1	71.6888	69.7373	73.6404	1.05597	0.0785677	0.445355	1
ENSBTAG00000005445	SLC35D1	193.793	198.206	189.38	0.955469	-0.0657185	0.44537	1
ENSBTAG00000012956	LOC523768	1.91419	1.6903	2.13808	1.26492	0.339043	0.445381	1
ENSBTAG00000002971	CUTC	76.2648	81.5016	71.0279	0.87149	-0.198444	0.445469	1
ENSBTAG00000002971	LOC100851265	76.2648	81.5016	71.0279	0.87149	-0.198444	0.445469	1
ENSBTAG00000019589	C1H21orf2	19.2499	18.3003	20.1995	1.10378	0.142451	0.4455	1
ENSBTAG00000007595	BROX	256.248	257.692	254.805	0.988796	-0.0162558	0.445542	1
ENSBTAG00000025124	ZNF300	7.21564	4.34667	10.0846	2.32008	1.21418	0.445689	1
ENSBTAG00000017943	GALNT6	51.8453	48.1294	55.5612	1.15441	0.207158	0.445749	1
ENSBTAG00000015989	RPS5	547.114	448.936	645.292	1.43738	0.523441	0.445877	1
ENSBTAG00000020027	NHLH1	0.481734	0.077143	0.886325	11.4894	3.52223	0.446071	1
ENSBTAG00000034506	SNRPG	157.049	154.576	159.521	1.03199	0.0454269	0.446131	1
ENSBTAG00000004910	SLC25A11	79.2953	62.5385	96.0521	1.53589	0.619073	0.446207	1
ENSBTAG00000002245	MRGPRX2	1.2386	1.33666	1.14053	0.853267	-0.22893	0.446282	1
ENSBTAG00000000561	OCLN	124.597	132.583	116.612	0.87954	-0.185179	0.446305	1
ENSBTAG00000021680	SKA2	73.8791	81.9136	65.8447	0.80383	-0.315037	0.446354	1
ENSBTAG00000024582	RPL10L	0.810794	0.329836	1.29175	3.91635	1.96951	0.446388	1
ENSBTAG00000012279	AASDHPPT	159.776	160.817	158.736	0.987057	-0.0187953	0.446422	1
ENSBTAG00000012279	LOC101910045	159.776	160.817	158.736	0.987057	-0.0187953	0.446422	1
ENSBTAG00000014119	PRKCZ	82.4532	71.2769	93.6295	1.3136	0.393529	0.446784	1
ENSBTAG00000019404	IL10RB	78.8534	71.1481	86.5588	1.2166	0.282856	0.446785	1
ENSBTAG00000021980	RASSF8	28.8634	36.4104	21.3165	0.585449	-0.772384	0.446851	1
ENSBTAG00000001410	GRAMD1B	83.4794	82.8474	84.1115	1.01526	0.0218458	0.44686	1
ENSBTAG00000030164	RPL38	179.591	156.253	202.929	1.29872	0.377094	0.446972	1
ENSBTAG00000030164	LOC100297522	179.591	156.253	202.929	1.29872	0.377094	0.446972	1
ENSBTAG00000012646	PLCXD2	3.78568	3.54849	4.02287	1.13369	0.18102	0.44709	1
ENSBTAG00000012335	UBA7	166.81	153.481	180.14	1.17369	0.231057	0.447139	1
ENSBTAG00000017355	ERCC1	43.8095	39.9031	47.7159	1.1958	0.257971	0.447143	1
ENSBTAG00000013191	AGRN	85.8709	83.2414	88.5004	1.06318	0.0883836	0.447211	1
ENSBTAG00000014024	POMP	396.363	407.217	385.508	0.94669	-0.0790368	0.447219	1
ENSBTAG00000040480	OR52N5	2.16282	1.16627	3.15936	2.70895	1.43773	0.447257	1
ENSBTAG00000020652	TSSK3	3.4872	2.30651	4.6679	2.0238	1.01706	0.447354	1
ENSBTAG00000018921	USP19	138.773	123.253	154.293	1.25184	0.324052	0.447506	1
ENSBTAG00000001819	CDX2	38.0535	30.3873	45.7196	1.50456	0.589342	0.447704	1
ENSBTAG00000012349	LAX1	15.7193	18.6109	12.8276	0.689253	-0.536895	0.447739	1
ENSBTAG00000038652	LOC510193	57.7329	50.6336	64.8322	1.28042	0.356614	0.447746	1
ENSBTAG00000038652	LOC527460	57.7329	50.6336	64.8322	1.28042	0.356614	0.447746	1
ENSBTAG00000009534	NDUFB10	118.03	107.318	128.742	1.19963	0.262589	0.447786	1
ENSBTAG00000026953	TRIP11	366.588	365.675	367.502	1.005	0.00719163	0.4479	1
ENSBTAG00000006466	CD53	238.265	253.241	223.289	0.881724	-0.181601	0.447915	1
ENSBTAG00000030425	ID3	52.0706	52.011	52.1303	1.0023	0.00330733	0.447977	1
ENSBTAG00000016826	GPR176	3.86648	3.5651	4.16786	1.16907	0.225363	0.448057	1
ENSBTAG00000005443	MIER1	623.391	612.689	634.094	1.03494	0.0495419	0.44827	1
ENSBTAG00000020855	PTPN4	55.4022	50.198	60.6063	1.20735	0.27184	0.448388	1
ENSBTAG00000005002	GALE	40.8125	37.7757	43.8492	1.16078	0.215092	0.448601	1
ENSBTAG00000009689	RWDD1	187.737	189.977	185.497	0.976418	-0.0344291	0.448642	1
ENSBTAG00000001737	ZCCHC6	957.167	981.46	932.873	0.950495	-0.0732485	0.448947	1
ENSBTAG00000014655	MYO1A	1302.03	1104.21	1499.85	1.3583	0.441799	0.448953	1
ENSBTAG00000008987	SOCS5	119.908	123.79	116.026	0.93728	-0.0934481	0.44899	1
ENSBTAG00000011411	SIT1	81.4849	84.8711	78.0987	0.920204	-0.119974	0.448999	1
ENSBTAG00000000357	LOC533821	63.9428	60.5735	67.3121	1.11125	0.152178	0.449265	1
ENSBTAG00000047755	C16H1orf233	1.24575	1.9566	0.534892	0.273378	-1.87103	0.44939	1
ENSBTAG00000001280	CLPB	50.4194	48.1498	52.6891	1.09428	0.129977	0.449409	1
ENSBTAG00000046167	LOC100299636	1.25419	0.483463	2.02492	4.18837	2.06639	0.449469	1
ENSBTAG00000002935	TMEM248	77.6506	65.2405	90.0607	1.38044	0.465129	0.449485	1
ENSBTAG00000008218	NPTN	116.518	104.144	128.893	1.23765	0.307602	0.449518	1
ENSBTAG00000038865	TCEA3	39.6872	34.6373	44.7372	1.29159	0.369149	0.449589	1
ENSBTAG00000019831	MRPS11	35.2472	28.07	42.4245	1.51138	0.595868	0.449652	1
ENSBTAG00000010743	FASTKD1	129.037	130.958	127.117	0.970672	-0.0429446	0.449691	1
ENSBTAG00000019718	RPS15	1208.33	1014.11	1402.56	1.38305	0.467851	0.449842	1
ENSBTAG00000020451	USP1	620.515	612.009	629.021	1.0278	0.0395559	0.450004	1
ENSBTAG00000014096	PCNXL4	114.222	122.623	105.822	0.862983	-0.212596	0.450068	1
ENSBTAG00000036422	MIR95	0.925716	1.72581	0.125617	0.0727873	-3.78017	0.450087	1
ENSBTAG00000018552	VWC2L	5.85617	6.18982	5.52251	0.892192	-0.164574	0.450219	1
ENSBTAG00000036394	MIR761	0.174818	0	0.349635	#DIV/0!	#DIV/0!	0.450302	1
ENSBTAG00000025443	FNIP1	458.489	464.4	452.578	0.974542	-0.0372041	0.450322	1
ENSBTAG00000014059	ATP2B4	37.1697	36.4905	37.8488	1.03722	0.0527284	0.450424	1
ENSBTAG00000016028	ZNF691	15.8913	18.5987	13.184	0.708869	-0.49641	0.450435	1
ENSBTAG00000048257	LOC534967	120.234	108.216	132.253	1.22212	0.289386	0.450441	1
ENSBTAG00000018367	CD6	79.8586	80.2525	79.4648	0.990186	-0.0142288	0.450494	1
ENSBTAG00000005833	ETNK1	311.142	305.294	316.99	1.03831	0.0542352	0.450694	1
ENSBTAG00000038921	LOC504564	0.935488	1.74364	0.127333	0.0730268	-3.77543	0.450712	1
ENSBTAG00000033396	C8H9orf135	2.01013	3.34668	0.673589	0.201271	-2.31279	0.450976	1
ENSBTAG00000009522	EIF4E	404.279	408.109	400.45	0.981234	-0.0273315	0.451221	1
ENSBTAG00000027713	LYSMD3	143.084	140.447	145.72	1.03754	0.0531734	0.451434	1
ENSBTAG00000012758	YIPF5	361.02	363.129	358.912	0.988387	-0.016852	0.451442	1
ENSBTAG00000004119	NEUROD2	0.947826	1.79318	0.102476	0.0571476	-4.12916	0.451477	1
ENSBTAG00000000545	SMEK2	1072.92	1096.23	1049.6	0.957469	-0.062703	0.45161	1
ENSBTAG00000000545	LOC788592	1072.92	1096.23	1049.6	0.957469	-0.062703	0.45161	1
ENSBTAG00000021358	BLNK	36.7121	43.0429	30.3812	0.705837	-0.502593	0.45168	1
ENSBTAG00000032531	MUSTN1	2.24995	3.72472	0.775179	0.208118	-2.26453	0.451767	1
ENSBTAG00000016165	KRT7	20.0056	20.0989	19.9122	0.990711	-0.0134632	0.451798	1
ENSBTAG00000001286	ELMO3	116.448	110.851	122.046	1.10099	0.138802	0.451867	1
ENSBTAG00000000936	SLC39A2	4.91746	4.97194	4.86298	0.978086	-0.0319675	0.452107	1
ENSBTAG00000045948	LOC511847	34.8406	31.91	37.7713	1.18368	0.243283	0.452213	1
ENSBTAG00000045948	LOC100336606	34.8406	31.91	37.7713	1.18368	0.243283	0.452213	1
ENSBTAG00000030325	LOC782076	0.960255	1.79318	0.127333	0.0710096	-3.81584	0.452221	1
ENSBTAG00000017132	TTC22	84.727	86.5172	82.9367	0.958615	-0.0609769	0.452245	1
ENSBTAG00000006676	FIBIN	7.60846	6.24915	8.96776	1.43504	0.521087	0.45234	1
ENSBTAG00000008736	CUL1	209.69	217.344	202.036	0.929568	-0.105368	0.452419	1
ENSBTAG00000044153	SH3PXD2A	74.3498	88.8074	59.8922	0.674405	-0.568313	0.452469	1
ENSBTAG00000016722	LOC511919	42.151	52.8712	31.4307	0.594477	-0.750307	0.45251	1
ENSBTAG00000021035	CTSK	130.724	112.241	149.206	1.32933	0.410701	0.452649	1
ENSBTAG00000044197	EDARADD	1.74402	1.59385	1.8942	1.18845	0.249079	0.452694	1
ENSBTAG00000005026	MANEA	114.853	120.972	108.733	0.898822	-0.153893	0.452747	1
ENSBTAG00000020592	OTOS	3.91766	7.62422	0.211102	0.0276883	-5.17458	0.453023	1
ENSBTAG00000030801	MNAT1	95.1526	98.6285	91.6767	0.929516	-0.105449	0.453095	1
ENSBTAG00000008312	LOC100337362	5.4437	5.25025	5.63714	1.07369	0.102578	0.453347	1
ENSBTAG00000031889	LOC505183	222.02	189.768	254.272	1.33991	0.422138	0.453419	1
ENSBTAG00000031889	HIST1H2BL	222.02	189.768	254.272	1.33991	0.422138	0.453419	1
ENSBTAG00000031889	LOC521580	222.02	189.768	254.272	1.33991	0.422138	0.453419	1
ENSBTAG00000031889	HIST2H2BE	222.02	189.768	254.272	1.33991	0.422138	0.453419	1
ENSBTAG00000031889	H2B	222.02	189.768	254.272	1.33991	0.422138	0.453419	1
ENSBTAG00000031889	HIST1H2BI	222.02	189.768	254.272	1.33991	0.422138	0.453419	1
ENSBTAG00000031889	LOC616868	222.02	189.768	254.272	1.33991	0.422138	0.453419	1
ENSBTAG00000031889	LOC618012	222.02	189.768	254.272	1.33991	0.422138	0.453419	1
ENSBTAG00000031889	LOC781410	222.02	189.768	254.272	1.33991	0.422138	0.453419	1
ENSBTAG00000031889	LOC787269	222.02	189.768	254.272	1.33991	0.422138	0.453419	1
ENSBTAG00000031889	LOC787465	222.02	189.768	254.272	1.33991	0.422138	0.453419	1
ENSBTAG00000031889	LOC100295221	222.02	189.768	254.272	1.33991	0.422138	0.453419	1
ENSBTAG00000031889	LOC100336115	222.02	189.768	254.272	1.33991	0.422138	0.453419	1
ENSBTAG00000031889	LOC101902834	222.02	189.768	254.272	1.33991	0.422138	0.453419	1
ENSBTAG00000007195	GUCA2A	62.8996	52.2369	73.5623	1.40824	0.493896	0.453604	1
ENSBTAG00000010291	RBAK	65.3673	69.2033	61.5313	0.889138	-0.169521	0.453774	1
ENSBTAG00000002657	NKIRAS2	33.5974	26.0278	41.167	1.58165	0.661434	0.453811	1
ENSBTAG00000002657	LOC100850131	33.5974	26.0278	41.167	1.58165	0.661434	0.453811	1
ENSBTAG00000008006	RASGRP3	114.152	122.594	105.711	0.862284	-0.213765	0.453952	1
ENSBTAG00000033041	YIPF4	222.82	214.843	230.797	1.07426	0.103341	0.454032	1
ENSBTAG00000039812	H4	523.669	544.709	502.628	0.922746	-0.115994	0.454044	1
ENSBTAG00000039812	LOC516742	523.669	544.709	502.628	0.922746	-0.115994	0.454044	1
ENSBTAG00000039812	LOC517138	523.669	544.709	502.628	0.922746	-0.115994	0.454044	1
ENSBTAG00000039812	LOC518961	523.669	544.709	502.628	0.922746	-0.115994	0.454044	1
ENSBTAG00000039812	HIST1H2AC	523.669	544.709	502.628	0.922746	-0.115994	0.454044	1
ENSBTAG00000039812	LOC526789	523.669	544.709	502.628	0.922746	-0.115994	0.454044	1
ENSBTAG00000039812	LOC527388	523.669	544.709	502.628	0.922746	-0.115994	0.454044	1
ENSBTAG00000039812	LOC527645	523.669	544.709	502.628	0.922746	-0.115994	0.454044	1
ENSBTAG00000039812	LOC528329	523.669	544.709	502.628	0.922746	-0.115994	0.454044	1
ENSBTAG00000039812	LOC529647	523.669	544.709	502.628	0.922746	-0.115994	0.454044	1
ENSBTAG00000039812	LOC530773	523.669	544.709	502.628	0.922746	-0.115994	0.454044	1
ENSBTAG00000039812	LOC617875	523.669	544.709	502.628	0.922746	-0.115994	0.454044	1
ENSBTAG00000039812	LOC781223	523.669	544.709	502.628	0.922746	-0.115994	0.454044	1
ENSBTAG00000039812	LOC781434	523.669	544.709	502.628	0.922746	-0.115994	0.454044	1
ENSBTAG00000039812	LOC789113	523.669	544.709	502.628	0.922746	-0.115994	0.454044	1
ENSBTAG00000039812	LOC100849624	523.669	544.709	502.628	0.922746	-0.115994	0.454044	1
ENSBTAG00000014841	GBA	47.8402	43.2248	52.4556	1.21355	0.279237	0.454333	1
ENSBTAG00000001107	CACYBP	348.26	354.57	341.95	0.964409	-0.0522829	0.454381	1
ENSBTAG00000007759	ABCB8	104.796	106.443	103.149	0.969061	-0.0453403	0.45444	1
ENSBTAG00000027980	TAF9	104.743	111.344	98.1407	0.881415	-0.182107	0.45447	1
ENSBTAG00000027980	LOC100141070	104.743	111.344	98.1407	0.881415	-0.182107	0.45447	1
ENSBTAG00000019255	NFE2L2	529.015	525.345	532.685	1.01397	0.0200182	0.454526	1
ENSBTAG00000003804	SCCPDH	338.183	350.658	325.707	0.928847	-0.106488	0.454567	1
ENSBTAG00000011206	GALNT1	399.362	410.117	388.607	0.947552	-0.0777234	0.454608	1
ENSBTAG00000005169	RGS7BP	10.9918	11.6136	10.3699	0.892908	-0.163417	0.4547	1
ENSBTAG00000027321	CCDC18	216.61	228.448	204.773	0.896366	-0.157841	0.454734	1
ENSBTAG00000016751	MYO6	642.79	656.878	628.701	0.957104	-0.0632521	0.454967	1
ENSBTAG00000000290	ATP11B	864.578	881.399	847.757	0.961831	-0.0561444	0.454984	1
ENSBTAG00000012104	FOXA3	24.7581	21.6781	27.8381	1.28416	0.360824	0.455135	1
ENSBTAG00000006368	N4BP3	14.0908	17.4403	10.7413	0.61589	-0.699255	0.455331	1
[truncated: 19,005 more rows]

## Sheet: Adipose
id	SYMBOL	baseMean	baseMeanA	baseMeanB	foldChange	log2FoldChange	pval	padj
ENSBTAG00000030502	LOC785933	2.49655	4.99309	0	0	#DIV/0!	0.00363918	1
ENSBTAG00000015252	CHRNA9	2.22394	4.44787	0	0	#DIV/0!	0.00696204	1
ENSBTAG00000011961	PF4	3.21492	0.149438	6.2804	42.0268	5.39324	0.00709903	1
ENSBTAG00000015924	CALB1	1.80811	3.61622	0	0	#DIV/0!	0.00720472	1
ENSBTAG00000039686	ACOT11	77.4666	103.975	50.9581	0.490099	-1.02885	0.0103348	1
ENSBTAG00000016354	IER2	288.306	360.719	215.893	0.598507	-0.740559	0.0111617	1
ENSBTAG00000048013	LOC100138004	2.18719	4.37438	0	0	#DIV/0!	0.0155952	1
ENSBTAG00000015128	KLK8	1.5679	0	3.13581	#DIV/0!	#DIV/0!	0.0157235	1
ENSBTAG00000003919	KIAA0408	236.545	186.077	287.013	1.54244	0.625219	0.0165988	1
ENSBTAG00000003039	PSMB8	178.243	215.582	140.903	0.653596	-0.61353	0.0176268	1
ENSBTAG00000013227	SNAI2	144.029	105	183.059	1.74342	0.801916	0.0177103	1
ENSBTAG00000031907	LOC506452	1.73042	3.46084	0	0	#DIV/0!	0.0178424	1
ENSBTAG00000008409	MYC	213.02	151.951	274.089	1.8038	0.851042	0.0189241	1
ENSBTAG00000013596	NR1H4	6.45156	12.0731	0.830056	0.0687527	-3.86244	0.019302	1
ENSBTAG00000003774	C8A	2.25285	4.38147	0.124224	0.0283521	-5.1404	0.0193479	1
ENSBTAG00000017670	LOC512486	83.8039	106.158	61.45	0.578856	-0.788725	0.0210302	1
ENSBTAG00000011305	LOC616971	2.23013	4.46026	0	0	#DIV/0!	0.0226554	1
ENSBTAG00000046886	TUBB2B	261.424	321.989	200.86	0.62381	-0.680822	0.0228237	1
ENSBTAG00000046886	LOC100295973	261.424	321.989	200.86	0.62381	-0.680822	0.0228237	1
ENSBTAG00000040564	COX7C	80.9529	105.377	56.5291	0.536448	-0.898491	0.022943	1
ENSBTAG00000040564	LOC100335836	80.9529	105.377	56.5291	0.536448	-0.898491	0.022943	1
ENSBTAG00000031231	LOC337917	234.475	296.229	172.721	0.583065	-0.778273	0.023027	1
ENSBTAG00000031231	IRF1	234.475	296.229	172.721	0.583065	-0.778273	0.023027	1
ENSBTAG00000011782	CHGB	2.69862	5.14599	0.251243	0.0488229	-4.3563	0.0231153	1
ENSBTAG00000014470	ALDH1L1	283.414	355.525	211.304	0.594345	-0.750627	0.023321	1
ENSBTAG00000047840	LOC514864	1.38277	2.76555	0	0	#DIV/0!	0.0239691	1
ENSBTAG00000022590	BOLA	608.739	801.743	415.734	0.518537	-0.947481	0.0240714	1
ENSBTAG00000033304	C27H8orf4	316.75	253.787	379.713	1.49618	0.581288	0.0241117	1
ENSBTAG00000044139	ZFP42	2.94706	5.89413	0	0	#DIV/0!	0.0241871	1
ENSBTAG00000001870	CPNE6	1.43369	2.86737	0	0	#DIV/0!	0.0265924	1
ENSBTAG00000016063	DNER	11.8726	1.858	21.8872	11.78	3.55827	0.0273797	1
ENSBTAG00000016063	LOC540552	11.8726	1.858	21.8872	11.78	3.55827	0.0273797	1
ENSBTAG00000001706	SLC9A2	15.7874	29.2121	2.36268	0.0808804	-3.62807	0.0274549	1
ENSBTAG00000020430	GLT1D1	9.21392	17.856	0.571826	0.0320243	-4.96469	0.0276176	1
ENSBTAG00000045807	LOC512340	1.27929	2.55858	0	0	#DIV/0!	0.0286354	1
ENSBTAG00000009296	SLC26A5	5.41026	10.1992	0.621292	0.0609157	-4.03704	0.0292773	1
ENSBTAG00000033299	IGFALS	98.9852	126.171	71.7991	0.56906	-0.813347	0.0294795	1
ENSBTAG00000046771	FNDC7	2.5219	5.0438	0	0	#DIV/0!	0.0299064	1
ENSBTAG00000019801	FAM151A	46.6752	63.78	29.5703	0.46363	-1.10896	0.0300359	1
ENSBTAG00000019801	LOC615989	46.6752	63.78	29.5703	0.46363	-1.10896	0.0300359	1
ENSBTAG00000037634	LOC781710	16.3231	24.0131	8.63307	0.359514	-1.47588	0.0304154	1
ENSBTAG00000013124	LRTM1	1.31615	2.6323	0	0	#DIV/0!	0.0321362	1
ENSBTAG00000037539	LOC534578	327.187	266.974	387.4	1.45108	0.537127	0.0343075	1
ENSBTAG00000008953	TAP1	194.02	243.3	144.741	0.594909	-0.749259	0.0349392	1
ENSBTAG00000020602	IDO1	117.193	157.833	76.553	0.485027	-1.04386	0.0350179	1
ENSBTAG00000018465	KCNAB1	114.949	161.451	68.448	0.423956	-1.23801	0.0351221	1
ENSBTAG00000004503	NPY	1.04202	2.08405	0	0	#DIV/0!	0.0366056	1
ENSBTAG00000040133	C22H3orf20	1.67757	3.27011	0.0850161	0.0259979	-5.26546	0.0368933	1
ENSBTAG00000012237	AEBP1	192.606	164.457	220.754	1.34232	0.424729	0.0369516	1
ENSBTAG00000043990	KHDRBS2	1.2976	2.59519	0	0	#DIV/0!	0.0372991	1
ENSBTAG00000005364	HMBS	204.267	248.365	160.17	0.644898	-0.632858	0.0383713	1
ENSBTAG00000006753	MBD3L1	1.23161	2.46322	0	0	#DIV/0!	0.0384014	1
ENSBTAG00000027513	CXCL2	2.03388	3.88809	0.179666	0.0462093	-4.43567	0.0385004	1
ENSBTAG00000025258	LOC515676	103.795	193.934	13.6547	0.0704089	-3.8281	0.0385937	1
ENSBTAG00000017218	ACER3	585.939	479.211	692.667	1.44543	0.531499	0.0387972	1
ENSBTAG00000027899	LOC505479	28.5308	40.8921	16.1694	0.395417	-1.33855	0.0394226	1
ENSBTAG00000009585	CDH16	1.50014	2.89835	0.101918	0.0351642	-4.82975	0.0397272	1
ENSBTAG00000019460	MOXD1	258.696	117.165	400.228	3.41593	1.77228	0.0398314	1
ENSBTAG00000013863	DUSP1	2282.97	1863.57	2702.36	1.45009	0.536147	0.0399511	1
ENSBTAG00000018849	AICDA	1.71077	3.31081	0.11073	0.0334449	-4.90207	0.0404869	1
ENSBTAG00000044109	ASIC5	1.70524	3.30856	0.101918	0.0308045	-5.02072	0.0405749	1
ENSBTAG00000003237	IQSEC1	406.012	345.17	466.854	1.35254	0.435667	0.0407993	1
ENSBTAG00000039861	OAS1Y	75.3275	92.4042	58.2507	0.63039	-0.665684	0.0411039	1
ENSBTAG00000047801	CRELD2	85.4739	109.767	61.1806	0.557367	-0.843301	0.0414074	1
ENSBTAG00000027547	LOC514235	2.65631	4.85344	0.459179	0.0946091	-3.40188	0.0414102	1
ENSBTAG00000034196	HHLA1	1.05726	2.11451	0	0	#DIV/0!	0.0415626	1
ENSBTAG00000030483	KLK7	12.6569	7.6412	17.6727	2.31281	1.20965	0.0420989	1
ENSBTAG00000038483	LOC616737	1.5131	3.0262	0	0	#DIV/0!	0.0421512	1
ENSBTAG00000004519	ALPI	9.77835	19.5567	0	0	#DIV/0!	0.0424005	1
ENSBTAG00000021141	CD8A	17.6464	26.2401	9.05274	0.344996	-1.53535	0.0424168	1
ENSBTAG00000012330	B2M	7629.65	9076.73	6182.57	0.681145	-0.553966	0.0424717	1
ENSBTAG00000012330	LOC783680	7629.65	9076.73	6182.57	0.681145	-0.553966	0.0424717	1
ENSBTAG00000011734	ANKRD1	2.36051	4.72102	0	0	#DIV/0!	0.0425741	1
ENSBTAG00000016061	RSAD2	42.9329	59.1168	26.749	0.452477	-1.14408	0.0428166	1
ENSBTAG00000046424	LOC618125	1.56457	3.03023	0.0989186	0.0326439	-4.93704	0.0429091	1
ENSBTAG00000015520	SLC11A1	11.6236	4.68154	18.5656	3.96571	1.98758	0.0432245	1
ENSBTAG00000000945	ATP2C2	340.238	401.249	279.226	0.695891	-0.523066	0.0435432	1
ENSBTAG00000040489	LOC516101	0.944026	1.88805	0	0	#DIV/0!	0.0438113	1
ENSBTAG00000040489	LOC782915	0.944026	1.88805	0	0	#DIV/0!	0.0438113	1
ENSBTAG00000010030	EPHA4	44.1953	34.137	54.2537	1.58929	0.668384	0.044478	1
ENSBTAG00000044284	MIR2357	0.842962	1.68592	0	0	#DIV/0!	0.0448713	1
ENSBTAG00000001291	OR8H3	1.17564	2.35129	0	0	#DIV/0!	0.0455569	1
ENSBTAG00000027434	SORCS2	10.4412	4.57622	16.3062	3.56325	1.83319	0.0471154	1
ENSBTAG00000038904	PRRT1	0.778423	1.55685	0	0	#DIV/0!	0.047337	1
ENSBTAG00000029771	MIR140	1.01405	0	2.0281	#DIV/0!	#DIV/0!	0.0481838	1
ENSBTAG00000015735	CYP4F2	19.7768	38.6677	0.885839	0.022909	-5.44794	0.0483054	1
ENSBTAG00000014857	LOC513659	55.5646	72.2555	38.8736	0.538002	-0.894316	0.0488417	1
ENSBTAG00000002319	HMCN2	84.751	62.7897	106.712	1.69952	0.765128	0.0492893	1
ENSBTAG00000039740	LY6G5B	5.70304	2.22807	9.17802	4.11927	2.04239	0.0496741	1
ENSBTAG00000012456	HEPACAM2	9.0259	16.9996	1.05215	0.0618925	-4.01409	0.0498449	1
ENSBTAG00000003033	GADD45G	122.729	67.9619	177.497	2.61171	1.38499	0.0501148	1
ENSBTAG00000012918	CRISP3	1.6749	3.34981	0	0	#DIV/0!	0.050233	1
ENSBTAG00000015186	ILVBL	273.052	321.901	224.202	0.696492	-0.521821	0.0503933	1
ENSBTAG00000018926	LEAP2	3.45276	6.33502	0.570507	0.0900561	-3.47303	0.0506565	1
ENSBTAG00000025068	LOC509128	0.916422	1.83284	0	0	#DIV/0!	0.0509963	1
ENSBTAG00000025068	LOC784332	0.916422	1.83284	0	0	#DIV/0!	0.0509963	1
ENSBTAG00000036331	LOC512948	2.09994	4.19988	0	0	#DIV/0!	0.0515489	1
ENSBTAG00000017951	POLD4	206.245	246.849	165.64	0.671018	-0.575578	0.0523281	1
ENSBTAG00000005567	BEND4	1.26039	2.52077	0	0	#DIV/0!	0.0526218	1
ENSBTAG00000002080	NOV	558.238	455.572	660.904	1.45071	0.536762	0.0526712	1
ENSBTAG00000023026	SERPINB2	1.59823	3.09455	0.101918	0.0329348	-4.92424	0.05287	1
ENSBTAG00000047298	LOC515790	1.22473	2.44946	0	0	#DIV/0!	0.0532515	1
ENSBTAG00000019595	EGFLAM	74.4822	57.5487	91.4156	1.58849	0.667656	0.0534289	1
ENSBTAG00000046798	LOC100298645	2.07101	4.0103	0.131717	0.0328446	-4.9282	0.0536883	1
ENSBTAG00000000414	FUT6	2.02314	4.04628	0	0	#DIV/0!	0.0538174	1
ENSBTAG00000009833	DTHD1	7.2532	12.0942	2.41219	0.19945	-2.3259	0.0538852	1
ENSBTAG00000008661	C15H11orf52	1.0533	2.10659	0	0	#DIV/0!	0.0541674	1
ENSBTAG00000047254	ABCA2	81.1492	62.789	99.5094	1.58482	0.664322	0.0542299	1
ENSBTAG00000000925	GLT8D2	83.0073	61.8406	104.174	1.68456	0.75237	0.0557567	1
ENSBTAG00000004118	ALAS1	218.222	258.177	178.268	0.690487	-0.534314	0.0560845	1
ENSBTAG00000004064	BPNT1	217.142	257.124	177.161	0.689008	-0.537406	0.0561325	1
ENSBTAG00000022109	SCOC	322.087	379.214	264.959	0.698705	-0.517245	0.0565672	1
ENSBTAG00000007073	CPB2	2.61214	4.96085	0.263433	0.0531025	-4.23508	0.0585286	1
ENSBTAG00000026708	PRSS35	4.85421	1.91771	7.79071	4.06251	2.02237	0.0597013	1
ENSBTAG00000013960	PSAT1	113.172	138.213	88.131	0.637647	-0.64917	0.0600016	1
ENSBTAG00000045606	LOC788693	0.878739	1.75748	0	0	#DIV/0!	0.060068	1
ENSBTAG00000045606	LOC101908423	0.878739	1.75748	0	0	#DIV/0!	0.060068	1
ENSBTAG00000025441	HSPA1A	2965.24	3545.17	2385.3	0.672831	-0.571684	0.0608298	1
ENSBTAG00000044458	MIR2489	0.95954	1.91908	0	0	#DIV/0!	0.0610164	1
ENSBTAG00000021326	CCL20	2.20476	4.40953	0	0	#DIV/0!	0.0611319	1
ENSBTAG00000020172	DENND2D	173.731	204.374	143.088	0.700127	-0.514312	0.0613146	1
ENSBTAG00000015485	C9H6orf118	1.50958	2.89494	0.124224	0.0429106	-4.54252	0.0613902	1
ENSBTAG00000023748	LOC527414	0.809008	1.61802	0	0	#DIV/0!	0.0618319	1
ENSBTAG00000012140	GPR128	24.745	48.2647	1.22526	0.0253862	-5.29981	0.061927	1
ENSBTAG00000008954	PSMB9	101.79	121.84	81.7405	0.670883	-0.575867	0.0619917	1
ENSBTAG00000016554	C1H3orf52	4.18223	7.92153	0.44292	0.0559134	-4.16066	0.0628226	1
ENSBTAG00000047384	OR51F1	1.89275	3.70048	0.0850161	0.0229744	-5.44383	0.0630478	1
ENSBTAG00000004369	LOC509510	1.98503	3.73643	0.233635	0.0625289	-3.99933	0.0630912	1
ENSBTAG00000011139	BCHE	342.071	434.983	249.159	0.572801	-0.803894	0.0633068	1
ENSBTAG00000016255	PLEK2	8.21008	15.1265	1.29362	0.0855198	-3.5476	0.0638706	1
ENSBTAG00000006924	NXPH1	1.42045	2.8409	0	0	#DIV/0!	0.0643415	1
ENSBTAG00000033291	SPAG6	1.97111	3.84031	0.101918	0.0265391	-5.23574	0.0645719	1
ENSBTAG00000015177	PRSS23	67.5216	52.7445	82.2988	1.56033	0.641851	0.0650296	1
ENSBTAG00000038640	HIGD1A	161.979	196.353	127.604	0.649872	-0.621772	0.0652001	1
ENSBTAG00000038640	LOC100337355	161.979	196.353	127.604	0.649872	-0.621772	0.0652001	1
ENSBTAG00000038640	LOC101907084	161.979	196.353	127.604	0.649872	-0.621772	0.0652001	1
ENSBTAG00000038640	LOC101907436	161.979	196.353	127.604	0.649872	-0.621772	0.0652001	1
ENSBTAG00000023419	SULT2A1	3.68486	7.238	0.131717	0.018198	-5.78008	0.0652734	1
ENSBTAG00000046332	ACTA1	2.72412	5.44824	0	0	#DIV/0!	0.0654165	1
ENSBTAG00000011321	NUGGC	9.51032	15.14	3.88062	0.256315	-1.96401	0.0654176	1
ENSBTAG00000013841	C1H21orf140	1.58495	3.16991	0	0	#DIV/0!	0.0656231	1
ENSBTAG00000013103	COL1A1	5001.43	4260.79	5742.07	1.34765	0.430447	0.0657553	1
ENSBTAG00000048029	MMP1	1.8408	3.44797	0.233635	0.0677601	-3.88342	0.0659585	1
ENSBTAG00000009705	SERPINF1	330.94	284.584	377.296	1.32578	0.406841	0.0664157	1
ENSBTAG00000009705	LOC100337325	330.94	284.584	377.296	1.32578	0.406841	0.0664157	1
ENSBTAG00000009837	ANKS4B	32.461	64.0092	0.912827	0.0142609	-6.13179	0.0673132	1
ENSBTAG00000020883	IL2	1.22021	2.44043	0	0	#DIV/0!	0.06808	1
ENSBTAG00000013654	OR14J1	1.64693	3.29385	0	0	#DIV/0!	0.0681541	1
ENSBTAG00000009137	NKG7	40.1961	49.5558	30.8364	0.622256	-0.684419	0.0682751	1
ENSBTAG00000012454	SLC35A3	231.951	279.421	184.481	0.660224	-0.598973	0.0683014	1
ENSBTAG00000012454	LOC790270	231.951	279.421	184.481	0.660224	-0.598973	0.0683014	1
ENSBTAG00000046482	LOC538679	0.550427	1.10085	0	0	#DIV/0!	0.06831	1
ENSBTAG00000011366	ST8SIA6	5.51936	10.907	0.131717	0.0120764	-6.37167	0.0683319	1
ENSBTAG00000032277	KYNU	55.2535	71.9598	38.5472	0.535677	-0.900565	0.0687678	1
ENSBTAG00000002624	PSTPIP2	68.4731	87.7796	49.1666	0.560114	-0.836207	0.0691744	1
ENSBTAG00000007353	DLX4	5.95632	9.95942	1.95322	0.196118	-2.3502	0.0692242	1
ENSBTAG00000012909	CRABP1	2.49079	0.543794	4.43779	8.1608	3.02871	0.0693233	1
ENSBTAG00000000928	SPECC1	59.4709	75.1765	43.7653	0.582167	-0.780494	0.0700327	1
ENSBTAG00000018724	TMEM82	6.7268	11.7584	1.69525	0.144174	-2.79412	0.070121	1
ENSBTAG00000003345	FAT4	518.388	442.109	594.667	1.34507	0.42768	0.0701849	1
ENSBTAG00000007836	PPA1	265.147	319.428	210.866	0.660137	-0.599162	0.0702179	1
ENSBTAG00000013163	ADAM33	943.087	800.741	1085.43	1.35553	0.438861	0.0707664	1
ENSBTAG00000039971	LOC514658	1.62253	3.12084	0.124224	0.0398045	-4.65092	0.0707951	1
ENSBTAG00000039354	LOC784957	3.37801	6.50757	0.248448	0.0381782	-4.71111	0.0709565	1
ENSBTAG00000033545	DEFB1	15.2567	8.02925	22.4842	2.80028	1.48557	0.0709786	1
ENSBTAG00000002096	FCGR3A	163.061	187.621	138.501	0.738194	-0.437928	0.0711075	1
ENSBTAG00000010349	IL1A	40.5914	51.3017	29.881	0.582455	-0.779781	0.0712416	1
ENSBTAG00000021048	ADM	366.945	314.19	419.699	1.33581	0.417717	0.0712659	1
ENSBTAG00000047389	TNFRSF10D	79.5784	98.366	60.7907	0.618005	-0.69431	0.0714732	1
ENSBTAG00000047389	LOC100336666	79.5784	98.366	60.7907	0.618005	-0.69431	0.0714732	1
ENSBTAG00000033326	DPEP1	6.73627	13.2768	0.195746	0.0147435	-6.08378	0.0716316	1
ENSBTAG00000040323	LOC781977	143.517	175.222	111.811	0.63811	-0.648123	0.0717062	1
ENSBTAG00000000008	KCNJ1	2.37422	4.61672	0.131717	0.0285304	-5.13136	0.0717089	1
ENSBTAG00000023411	LOC525947	4.31545	7.65673	0.974176	0.127231	-2.97447	0.0717586	1
ENSBTAG00000037791	LOC615589	0.807369	1.61474	0	0	#DIV/0!	0.072279	1
ENSBTAG00000011097	TCTEX1D1	11.5044	2.84232	20.1665	7.09508	2.82682	0.0723723	1
ENSBTAG00000023039	DUSP13	1.05053	1.99915	0.101918	0.0509809	-4.2939	0.0726146	1
ENSBTAG00000002581	BOLA-DYA	2.20938	4.16753	0.251243	0.0602858	-4.05204	0.073008	1
ENSBTAG00000011650	LOC513399	2.1229	4.01517	0.230635	0.057441	-4.12178	0.0731807	1
ENSBTAG00000021150	LOC539064	3.23364	6.46727	0	0	#DIV/0!	0.0736848	1
ENSBTAG00000000144	LOC100335205	11.0627	16.7713	5.35407	0.31924	-1.64729	0.0737411	1
ENSBTAG00000003196	PAPSS2	156.845	189.735	123.954	0.653304	-0.614174	0.0742687	1
ENSBTAG00000006614	TMCC1	349.63	291.714	407.545	1.39707	0.482403	0.0743877	1
ENSBTAG00000003802	TEKT3	27.37	37.0684	17.6717	0.476733	-1.06875	0.0745144	1
ENSBTAG00000012335	UBA7	120.299	140.441	100.157	0.71316	-0.487702	0.0745863	1
ENSBTAG00000007101	F3	65.2396	52.1816	78.2976	1.50048	0.585425	0.074727	1
ENSBTAG00000007101	LOC101909187	65.2396	52.1816	78.2976	1.50048	0.585425	0.074727	1
ENSBTAG00000021692	TBR1	1.75488	3.2613	0.248448	0.0761804	-3.71444	0.0750074	1
ENSBTAG00000039012	MFSD6L	3.21048	6.12547	0.295487	0.048239	-4.37366	0.0757026	1
ENSBTAG00000027727	LOC101906022	2.4319	4.39221	0.47159	0.10737	-3.21934	0.0760868	1
ENSBTAG00000024255	UOX	1.56567	3.13134	0	0	#DIV/0!	0.0763877	1
ENSBTAG00000002069	BOLA	2529.72	3672.87	1386.57	0.377517	-1.40538	0.0765589	1
ENSBTAG00000044322	MIR1343	0.645093	1.29019	0	0	#DIV/0!	0.0768102	1
ENSBTAG00000009681	PPP2R3C	95.9689	116.146	75.7918	0.652556	-0.615827	0.0770213	1
ENSBTAG00000038238	LOC101902340	1.19399	2.27725	0.11073	0.0486245	-4.36217	0.0772988	1
ENSBTAG00000038238	LOC101909651	1.19399	2.27725	0.11073	0.0486245	-4.36217	0.0772988	1
ENSBTAG00000012120	TIPARP	486.18	371.144	601.216	1.6199	0.695906	0.077825	1
ENSBTAG00000046189	RNASE13	0.604776	1.20955	0	0	#DIV/0!	0.0778972	1
ENSBTAG00000024169	POM121L2	2.93681	5.62518	0.248448	0.044167	-4.50089	0.0780357	1
ENSBTAG00000019587	PI15	547.781	418.341	677.221	1.61883	0.694948	0.0780754	1
ENSBTAG00000045895	NFASC	30.1754	19.1936	41.1572	2.14432	1.10052	0.078128	1
ENSBTAG00000013025	HAX1	183.888	221.926	145.85	0.657201	-0.605594	0.0781284	1
ENSBTAG00000037629	LOC788438	1.44269	2.88539	0	0	#DIV/0!	0.0783837	1
ENSBTAG00000019814	PGBD2	23.0891	31.6218	14.5564	0.460327	-1.11927	0.078574	1
ENSBTAG00000021858	SLC5A12	8.771	15.719	1.82302	0.115975	-3.10811	0.078592	1
ENSBTAG00000002416	LOC507055	51.3028	65.1592	37.4463	0.57469	-0.799144	0.0791656	1
ENSBTAG00000039647	MGC152010	40.4818	80.3331	0.630611	0.00784996	-6.9931	0.0792084	1
ENSBTAG00000039647	LOC530553	40.4818	80.3331	0.630611	0.00784996	-6.9931	0.0792084	1
ENSBTAG00000019385	SCN3A	38.4666	27.4675	49.4657	1.80088	0.848705	0.0794329	1
ENSBTAG00000018804	CELSR2	175.741	153.09	198.393	1.29593	0.373988	0.0799119	1
ENSBTAG00000004392	LOC509055	49.1792	63.8551	34.5032	0.540336	-0.888071	0.0800465	1
ENSBTAG00000021460	LOC782296	1.88742	3.52639	0.248448	0.0704539	-3.82718	0.0802736	1
ENSBTAG00000008434	GCAT	202.677	154.552	250.802	1.62277	0.698456	0.0803258	1
ENSBTAG00000012244	TUBA1B	1526.4	1803.89	1248.9	0.692339	-0.530449	0.080493	1
ENSBTAG00000034743	OR2T2	1.17046	2.34092	0	0	#DIV/0!	0.0808644	1
ENSBTAG00000001302	MRPS28	68.7576	86.9654	50.5497	0.581262	-0.78274	0.0810925	1
ENSBTAG00000024952	LOC100139408	2.06156	4.12312	0	0	#DIV/0!	0.0812606	1
ENSBTAG00000035776	C6H4orf22	0.949087	1.89817	0	0	#DIV/0!	0.0813062	1
ENSBTAG00000038452	OR52E8	1.34362	2.68724	0	0	#DIV/0!	0.0817577	1
ENSBTAG00000014628	OAS2	13.2386	19.265	7.2122	0.374367	-1.41747	0.0819722	1
ENSBTAG00000009475	PLXDC2	381.272	328.232	434.313	1.32319	0.404019	0.0823863	1
ENSBTAG00000038938	GBP2	37.9347	48.7983	27.0711	0.554756	-0.850075	0.0825156	1
ENSBTAG00000038938	LOC781710	37.9347	48.7983	27.0711	0.554756	-0.850075	0.0825156	1
ENSBTAG00000000309	PTPRT	3.63839	1.5742	5.70258	3.62253	1.857	0.0825177	1
ENSBTAG00000011007	TTYH2	23.8237	31.185	16.4624	0.527894	-0.92168	0.0825469	1
ENSBTAG00000012325	LOC518464	2.01723	4.03446	0	0	#DIV/0!	0.082609	1
ENSBTAG00000017514	CCND1	58.9326	70.4071	47.4581	0.674053	-0.569065	0.0826462	1
ENSBTAG00000000250	HDHD3	75.1008	91.1207	59.0808	0.64838	-0.625088	0.0832071	1
ENSBTAG00000031519	NGP	0.589899	1.1798	0	0	#DIV/0!	0.0832835	1
ENSBTAG00000019770	APOA4	2245.45	4459.11	31.7988	0.00713121	-7.13164	0.0834257	1
ENSBTAG00000016784	DNAH7	30.6868	50.7922	10.5814	0.208326	-2.26308	0.0835387	1
ENSBTAG00000044748	MIR1248-2	0.804822	0	1.60964	#DIV/0!	#DIV/0!	0.0835936	1
ENSBTAG00000044748	MIR1248-1	0.804822	0	1.60964	#DIV/0!	#DIV/0!	0.0835936	1
ENSBTAG00000002163	PTGER2	3.28372	5.412	1.15545	0.213499	-2.2277	0.0836088	1
ENSBTAG00000003977	SLC52A3	0.978578	1.95716	0	0	#DIV/0!	0.0839519	1
ENSBTAG00000007719	MFSD6	29.7414	41.3475	18.1353	0.438607	-1.189	0.0842289	1
ENSBTAG00000021322	TM4SF20	156.951	310.788	3.11409	0.01002	-6.64097	0.0844185	1
ENSBTAG00000012219	CSPG4	472.832	397.444	548.221	1.37937	0.464005	0.0846133	1
ENSBTAG00000030297	HAVCR1	3.27259	6.21298	0.33219	0.053467	-4.22521	0.0847989	1
ENSBTAG00000004345	MEP1A	15.6652	29.0829	2.2475	0.077279	-3.69378	0.0849575	1
ENSBTAG00000047188	LOC787500	0.818142	1.63628	0	0	#DIV/0!	0.0851445	1
ENSBTAG00000004574	UGT8	31.5347	60.6875	2.38198	0.03925	-4.67116	0.0854451	1
ENSBTAG00000000237	LOC101906182	1.32924	2.46491	0.193568	0.0785297	-3.67062	0.0855595	1
ENSBTAG00000032719	TFRC	420.122	512.452	327.793	0.639656	-0.644633	0.0855712	1
ENSBTAG00000032719	LOC100852305	420.122	512.452	327.793	0.639656	-0.644633	0.0855712	1
ENSBTAG00000008142	IFIH1	96.9148	115.634	78.1952	0.676228	-0.564419	0.0857332	1
ENSBTAG00000011952	SULT1E1	2.53258	5.06516	0	0	#DIV/0!	0.085844	1
ENSBTAG00000021306	CHRDL2	0.776977	1.55395	0	0	#DIV/0!	0.0863876	1
ENSBTAG00000047557	LOC100299628	0.875632	1.75126	0	0	#DIV/0!	0.0863912	1
ENSBTAG00000047557	LOC100336852	0.875632	1.75126	0	0	#DIV/0!	0.0863912	1
ENSBTAG00000035029	LOC786201	1.2129	2.42581	0	0	#DIV/0!	0.0865138	1
ENSBTAG00000003845	CSRNP1	78.8991	62.223	95.5753	1.53601	0.61919	0.0865548	1
ENSBTAG00000009080	ITGB6	4.95977	8.94357	0.975978	0.109126	-3.19593	0.0868541	1
ENSBTAG00000013443	SDR9C7	0.757048	1.5141	0	0	#DIV/0!	0.0869929	1
ENSBTAG00000005146	LOC101905956	450.221	563.586	336.857	0.597704	-0.742498	0.0872276	1
ENSBTAG00000002913	LOC788242	0.745342	1.49068	0	0	#DIV/0!	0.0873492	1
ENSBTAG00000004129	CCL11	16.2552	9.77924	22.7312	2.32443	1.21688	0.0879871	1
ENSBTAG00000046233	LOC541022	2.85068	5.56965	0.131717	0.023649	-5.40208	0.0881547	1
ENSBTAG00000023179	TRIB1	134.346	109.406	159.286	1.45591	0.541924	0.0885366	1
ENSBTAG00000009076	ADD2	45.1086	31.9021	58.3151	1.82794	0.870218	0.0889919	1
ENSBTAG00000032428	LOC101902265	2.4802	4.56422	0.396174	0.0868	-3.52616	0.0895429	1
ENSBTAG00000048018	LOC508392	0.670179	1.34036	0	0	#DIV/0!	0.089631	1
ENSBTAG00000021699	RORB	3.69213	6.92639	0.457874	0.0661057	-3.91908	0.0896541	1
ENSBTAG00000011864	RGMB	188.885	163.579	214.191	1.3094	0.388909	0.0899475	1
ENSBTAG00000001607	TMEM41B	290.02	341.984	238.057	0.696106	-0.522622	0.08999	1
ENSBTAG00000017083	TEX15	12.9375	21.6848	4.19028	0.193236	-2.37156	0.0904519	1
ENSBTAG00000017943	GALNT6	14.5775	20.5338	8.62116	0.419852	-1.25205	0.0905895	1
ENSBTAG00000009026	PACS1	168.695	135.577	201.814	1.48855	0.573911	0.0906637	1
ENSBTAG00000013842	ACTR6	174.928	203.099	146.756	0.722585	-0.468761	0.0907907	1
ENSBTAG00000012406	ZBP1	11.4239	17.1329	5.71481	0.333557	-1.584	0.0909412	1
ENSBTAG00000004518	GRHL2	4.76851	8.74563	0.791398	0.0904907	-3.46609	0.092167	1
ENSBTAG00000037381	TRIM40	55.8893	110.869	0.910003	0.00820794	-6.92876	0.0927733	1
ENSBTAG00000033721	RLBP1	1.01013	1.91834	0.101918	0.0531283	-4.23438	0.0928022	1
ENSBTAG00000032353	CCDC63	1.46641	2.93282	0	0	#DIV/0!	0.0929771	1
ENSBTAG00000018610	KRTAP12-2	1.29166	2.58331	0	0	#DIV/0!	0.0930674	1
ENSBTAG00000014368	SLAMF6	8.77119	13.0789	4.46352	0.341278	-1.55098	0.0933001	1
ENSBTAG00000000329	MEGF10	15.8128	22.3399	9.28572	0.415657	-1.26654	0.0933049	1
ENSBTAG00000010144	MTERF2	110.922	134.142	87.7009	0.65379	-0.6131	0.0933571	1
ENSBTAG00000021514	DNPEP	250.16	287.715	212.605	0.738943	-0.436465	0.0933793	1
ENSBTAG00000013027	CCK	5.00687	9.50415	0.509592	0.0536179	-4.22114	0.0934195	1
ENSBTAG00000019406	IGF2BP3	13.8923	20.3012	7.48346	0.368621	-1.43979	0.0938517	1
ENSBTAG00000002824	DPEP3	1.68561	0.49671	2.87451	5.78711	2.53284	0.0939117	1
ENSBTAG00000000470	IBSP	2.25972	4.11235	0.407077	0.0989888	-3.33659	0.0939315	1
ENSBTAG00000008635	SULT1A1	1506.72	1296.65	1716.79	1.32402	0.404922	0.0940516	1
ENSBTAG00000004705	ILDR1	1.11654	2.23307	0	0	#DIV/0!	0.0944118	1
ENSBTAG00000033803	FABP7	15.5449	22.3876	8.70226	0.388709	-1.36324	0.0945827	1
ENSBTAG00000008074	C1QTNF6	24.8156	18.1912	31.4401	1.72831	0.789361	0.0947045	1
ENSBTAG00000012780	LPO	0.944247	1.76427	0.124224	0.0704109	-3.82806	0.0948593	1
ENSBTAG00000015789	BCAN	0.752987	0	1.50597	#DIV/0!	#DIV/0!	0.0949036	1
ENSBTAG00000008505	APOB	3681.24	7296.49	65.9874	0.00904372	-6.78887	0.0949218	1
ENSBTAG00000002192	C14H8orf46	4.08471	7.23673	0.932686	0.128882	-2.95588	0.0949595	1
ENSBTAG00000017357	CLCA4	803.177	1591.26	15.0971	0.00948754	-6.71975	0.095223	1
ENSBTAG00000012046	JUNB	623.858	746.46	501.255	0.67151	-0.57452	0.0952435	1
ENSBTAG00000016683	NFKBIA	500.728	396.367	605.09	1.52659	0.610313	0.0955356	1
ENSBTAG00000038619	LOC512672	337.167	376.773	297.562	0.789764	-0.340506	0.0957156	1
ENSBTAG00000002083	LOC615936	36.0849	27.1705	44.9993	1.65618	0.727859	0.0957996	1
ENSBTAG00000000559	PLTP	184.165	213.562	154.768	0.724697	-0.46455	0.0960773	1
ENSBTAG00000022635	LAMB2	2521.43	2178.99	2863.86	1.3143	0.394297	0.096374	1
ENSBTAG00000015558	SPINK1	9.62625	16.0367	3.21584	0.20053	-2.31811	0.0963806	1
ENSBTAG00000016880	TAS2R3	1.90527	3.68631	0.124224	0.0336987	-4.89117	0.09639	1
ENSBTAG00000032481	DAPL1	1.38081	2.76162	0	0	#DIV/0!	0.0967801	1
ENSBTAG00000023247	LOC616705	3.42232	6.84463	0	0	#DIV/0!	0.096924	1
ENSBTAG00000002865	KCNIP1	2.80049	5.36734	0.233635	0.0435291	-4.52188	0.097001	1
ENSBTAG00000016828	TAPBP	230.226	269.123	191.329	0.710933	-0.492214	0.0973587	1
ENSBTAG00000009148	GPA33	19.5232	38.2416	0.804892	0.0210476	-5.5702	0.0975311	1
ENSBTAG00000009943	XCL2	4.56412	7.36572	1.76252	0.239287	-2.06319	0.0976168	1
ENSBTAG00000004339	LOC508153	45.9477	55.8873	36.008	0.644297	-0.634202	0.0978311	1
ENSBTAG00000026885	ABCB11	6.53818	10.8067	2.26964	0.210021	-2.25139	0.0979261	1
ENSBTAG00000013081	PSPH	157.938	223.056	92.8204	0.41613	-1.26489	0.0979605	1
ENSBTAG00000025304	PRP4	1.38639	2.66205	0.11073	0.0415957	-4.58742	0.0982828	1
ENSBTAG00000000619	KRT74	1.9646	3.92919	0	0	#DIV/0!	0.0983143	1
ENSBTAG00000046627	LOC781678	1.20065	2.31627	0.0850161	0.0367038	-4.76793	0.0989973	1
ENSBTAG00000046627	LOC782692	1.20065	2.31627	0.0850161	0.0367038	-4.76793	0.0989973	1
ENSBTAG00000046627	LOC784082	1.20065	2.31627	0.0850161	0.0367038	-4.76793	0.0989973	1
ENSBTAG00000046627	LOC788739	1.20065	2.31627	0.0850161	0.0367038	-4.76793	0.0989973	1
ENSBTAG00000046627	LOC100850628	1.20065	2.31627	0.0850161	0.0367038	-4.76793	0.0989973	1
ENSBTAG00000046627	LOC101910044	1.20065	2.31627	0.0850161	0.0367038	-4.76793	0.0989973	1
ENSBTAG00000038234	BHMT2	3.15353	5.40159	0.905466	0.16763	-2.57665	0.0992292	1
ENSBTAG00000000169	ASZ1	17.7331	24.1656	11.3006	0.467632	-1.09655	0.0992947	1
ENSBTAG00000001197	SLAMF7	13.3972	19.9259	6.86854	0.344704	-1.53657	0.0993201	1
ENSBTAG00000014113	CCL8	4.91219	8.49603	1.32835	0.15635	-2.67715	0.0995742	1
ENSBTAG00000020342	MYOC	217.674	184.82	250.528	1.35552	0.438851	0.0999812	1
ENSBTAG00000021368	LOC782884	32.7761	63.0152	2.53707	0.0402613	-4.63446	0.100069	1
ENSBTAG00000014059	ATP2B4	493.791	423.678	563.904	1.33097	0.412482	0.100145	1
ENSBTAG00000007975	ALDH8A1	3.49987	6.00824	0.991488	0.165021	-2.59928	0.100161	1
ENSBTAG00000010952	C2CD4A	0.770916	1.44718	0.0946497	0.0654028	-3.9345	0.100323	1
ENSBTAG00000022861	KLRJ1	12.5471	23.8491	1.24502	0.0522038	-4.2597	0.100793	1
ENSBTAG00000047014	LOC523769	2.12494	4.02674	0.223142	0.0554152	-4.17357	0.101055	1
ENSBTAG00000023955	LOC505468	82.3837	162.89	1.87785	0.0115283	-6.43867	0.101293	1
ENSBTAG00000005816	IRF9	135.908	155.786	116.03	0.744804	-0.425067	0.101318	1
ENSBTAG00000018571	IL1RL1	208.781	164.779	252.783	1.53407	0.617364	0.101439	1
ENSBTAG00000010233	SLC22A20	1.09364	2.18727	0	0	#DIV/0!	0.101661	1
ENSBTAG00000047753	LOC526276	1.99964	3.67122	0.328061	0.0893601	-3.48422	0.101683	1
ENSBTAG00000016276	HAL	6.00962	10.8971	1.12216	0.102978	-3.27959	0.101728	1
ENSBTAG00000002046	COX8B	240.143	272.361	207.926	0.763421	-0.389449	0.101933	1
ENSBTAG00000017131	AFP	2.05184	4.10367	0	0	#DIV/0!	0.102244	1
ENSBTAG00000039088	LOC516396	1.29796	2.59592	0	0	#DIV/0!	0.102406	1
ENSBTAG00000034139	ADH4	3.17884	5.96691	0.390771	0.0654897	-3.93259	0.102512	1
ENSBTAG00000018218	FAM135B	1.72077	3.31732	0.124224	0.0374471	-4.739	0.102571	1
ENSBTAG00000014920	SEMA3E	2.95312	5.02717	0.879074	0.174865	-2.51569	0.102805	1
ENSBTAG00000011154	SDC1	22.0404	29.3445	14.7363	0.502181	-0.993721	0.10316	1
ENSBTAG00000039530	NEFM	1.89249	3.67426	0.11073	0.0301367	-5.05234	0.103606	1
ENSBTAG00000018663	GPRC5C	56.8409	40.9422	72.7396	1.77664	0.829151	0.103947	1
ENSBTAG00000034909	LOC512260	2.00463	3.77431	0.234954	0.0622508	-4.00576	0.104078	1
ENSBTAG00000034909	LOC100847239	2.00463	3.77431	0.234954	0.0622508	-4.00576	0.104078	1
ENSBTAG00000045691	LOC101904415	1.45066	2.90132	0	0	#DIV/0!	0.104375	1
ENSBTAG00000035764	MGC134093	2.00054	3.89916	0.101918	0.0261385	-5.25768	0.104396	1
ENSBTAG00000035764	LOC786327	2.00054	3.89916	0.101918	0.0261385	-5.25768	0.104396	1
ENSBTAG00000035764	LOC786899	2.00054	3.89916	0.101918	0.0261385	-5.25768	0.104396	1
ENSBTAG00000035764	LOC101904345	2.00054	3.89916	0.101918	0.0261385	-5.25768	0.104396	1
ENSBTAG00000046291	FAM83E	1.1685	2.33699	0	0	#DIV/0!	0.104504	1
ENSBTAG00000014332	LOC100139049	4.64875	7.81432	1.48317	0.189801	-2.39744	0.104546	1
ENSBTAG00000014332	LOC100847738	4.64875	7.81432	1.48317	0.189801	-2.39744	0.104546	1
ENSBTAG00000012023	GPX6	1.09021	2.18043	0	0	#DIV/0!	0.10463	1
ENSBTAG00000023648	LOC618664	0.743262	1.48652	0	0	#DIV/0!	0.104644	1
ENSBTAG00000016398	DNAJC22	3.50943	6.50855	0.510313	0.0784066	-3.67288	0.104883	1
ENSBTAG00000048260	LOC524702	1.21806	2.43611	0	0	#DIV/0!	0.105081	1
ENSBTAG00000047716	LOC782797	3.24352	6.36282	0.124224	0.0195234	-5.67865	0.105096	1
ENSBTAG00000001599	SV2A	8.2838	13.7211	2.84656	0.207459	-2.2691	0.105285	1
ENSBTAG00000037822	LOC504570	0.721019	1.44204	0	0	#DIV/0!	0.105376	1
ENSBTAG00000037822	OR1L6	0.721019	1.44204	0	0	#DIV/0!	0.105376	1
ENSBTAG00000037822	LOC101909382	0.721019	1.44204	0	0	#DIV/0!	0.105376	1
ENSBTAG00000027337	CTSA	360.995	412.777	309.214	0.749108	-0.416755	0.105379	1
ENSBTAG00000003682	DNAJB13	5.17302	2.12429	8.22175	3.87035	1.95247	0.105465	1
ENSBTAG00000048019	LOC785712	3.09213	5.92083	0.263433	0.0444927	-4.49029	0.105472	1
ENSBTAG00000032560	SPINK2	0.86237	1.72474	0	0	#DIV/0!	0.105616	1
ENSBTAG00000011976	CYP4B1	311.729	383.069	240.388	0.627533	-0.672237	0.105619	1
ENSBTAG00000004679	WARS	383.127	429.959	336.295	0.782155	-0.354474	0.10571	1
ENSBTAG00000020251	LYPD4	0.728176	1.45635	0	0	#DIV/0!	0.106229	1
ENSBTAG00000001021	CYP1A1	33.4076	56.3428	10.4724	0.185869	-2.42765	0.106387	1
ENSBTAG00000038584	OLFM1	11.885	16.9552	6.8148	0.401929	-1.31499	0.106414	1
ENSBTAG00000007531	NCF4	19.3417	24.7438	13.9397	0.563362	-0.827867	0.106741	1
ENSBTAG00000045986	CTAGE5	48.8947	95.5569	2.23241	0.0233621	-5.41969	0.107182	1
ENSBTAG00000017312	SST	0.7154	1.4308	0	0	#DIV/0!	0.107893	1
ENSBTAG00000021102	GALM	208.458	236.572	180.344	0.762324	-0.391524	0.107911	1
ENSBTAG00000038848	MIR1301	0.704202	0	1.4084	#DIV/0!	#DIV/0!	0.107942	1
ENSBTAG00000011573	ENPP6	1.16749	0.346952	1.98803	5.73	2.51854	0.107947	1
ENSBTAG00000047395	APOBEC4	0.653297	1.30659	0	0	#DIV/0!	0.108037	1
ENSBTAG00000040370	LOC790102	4.07854	6.57627	1.58081	0.240381	-2.05661	0.108291	1
ENSBTAG00000040370	LOC100336402	4.07854	6.57627	1.58081	0.240381	-2.05661	0.108291	1
ENSBTAG00000001842	GSTM3	378.947	444.717	313.177	0.704216	-0.50591	0.1085	1
ENSBTAG00000013029	ARNTL	68.1796	85.6239	50.7353	0.592536	-0.755025	0.108579	1
ENSBTAG00000006975	SI	159.956	310.441	9.47238	0.0305127	-5.03445	0.108967	1
ENSBTAG00000023310	LOC785406	1.86486	3.72973	0	0	#DIV/0!	0.10902	1
ENSBTAG00000026710	C2H2orf72	9.72368	14.8163	4.63105	0.312564	-1.67778	0.109041	1
ENSBTAG00000047796	LOC100298103	0.606961	1.21392	0	0	#DIV/0!	0.109061	1
ENSBTAG00000030190	COL6A3	4850.49	4164.65	5536.33	1.32936	0.410735	0.109161	1
ENSBTAG00000009197	LOC101902282	1.33085	2.52999	0.131717	0.0520621	-4.26362	0.109223	1
ENSBTAG00000034360	SERF1A	11.9836	17.1994	6.76774	0.393487	-1.34561	0.109261	1
ENSBTAG00000011437	SIK1	381.265	332.59	429.94	1.2927	0.37039	0.109474	1
ENSBTAG00000039091	CSRNP3	1.85916	3.17347	0.544838	0.171685	-2.54216	0.109507	1
ENSBTAG00000009059	PITX2	0.592272	1.18454	0	0	#DIV/0!	0.109515	1
ENSBTAG00000047885	ACTL10	1.49186	0.293049	2.69067	9.18165	3.19875	0.109604	1
ENSBTAG00000011224	CITED2	735.604	644.655	826.554	1.28216	0.358581	0.109666	1
ENSBTAG00000047383	LOC521568	19.7201	30.2886	9.15171	0.302151	-1.72666	0.10986	1
ENSBTAG00000047383	LOC528412	19.7201	30.2886	9.15171	0.302151	-1.72666	0.10986	1
ENSBTAG00000047383	LOC101903448	19.7201	30.2886	9.15171	0.302151	-1.72666	0.10986	1
ENSBTAG00000039411	LOC532238	0.573831	1.14766	0	0	#DIV/0!	0.110073	1
ENSBTAG00000022205	LOC100296421	49.1845	96.0554	2.31352	0.0240852	-5.37571	0.110091	1
ENSBTAG00000024653	LOC616938	0.569317	1.13863	0	0	#DIV/0!	0.110207	1
ENSBTAG00000014261	TARS	1271.27	1601.89	940.657	0.587218	-0.768033	0.110231	1
ENSBTAG00000009888	DRAM2	270.734	302.347	239.121	0.790881	-0.338468	0.110631	1
ENSBTAG00000045787	CDS1	16.9608	29.081	4.84071	0.166456	-2.58678	0.110783	1
ENSBTAG00000032951	ABHD17C	15.3738	20.5018	10.2458	0.499751	-1.00072	0.1112	1
ENSBTAG00000005864	ASB17	0.533834	1.06767	0	0	#DIV/0!	0.111219	1
ENSBTAG00000026383	LOC521021	27.2777	53.5379	1.01756	0.0190063	-5.71738	0.11138	1
ENSBTAG00000001324	SLCO2A1	21.5673	28.724	14.4107	0.501696	-0.995115	0.11175	1
ENSBTAG00000017322	ARL14	4.60514	9.01453	0.195746	0.0217145	-5.5252	0.111782	1
ENSBTAG00000019876	DSC1	9.95934	6.85256	13.0661	1.90675	0.931115	0.111904	1
ENSBTAG00000015618	GDF15	0.504905	1.00981	0	0	#DIV/0!	0.111972	1
ENSBTAG00000012363	LOC100125266	492.658	973.43	11.886	0.0122104	-6.35574	0.112027	1
ENSBTAG00000046516	FUT7	5.05522	2.2475	7.86294	3.49853	1.80675	0.112041	1
ENSBTAG00000018442	PRSS37	1.93459	3.5025	0.36667	0.104688	-3.25583	0.112082	1
ENSBTAG00000019386	BOLA-NC1	206.106	239.762	172.45	0.719256	-0.475423	0.112173	1
ENSBTAG00000035662	CAMK4	6.14373	9.28026	3.00719	0.324042	-1.62575	0.112197	1
ENSBTAG00000040193	COLQ	446.157	514.016	378.298	0.735965	-0.442291	0.112546	1
ENSBTAG00000007187	LOC538493	326.937	289.798	364.076	1.25631	0.329189	0.112882	1
ENSBTAG00000004148	SLPI	1.20875	2.31858	0.0989186	0.0426634	-4.55086	0.113057	1
ENSBTAG00000020731	PRRG4	3.11464	5.43882	0.790465	0.145338	-2.78252	0.113669	1
ENSBTAG00000011071	BPIFC	2.32266	4.42646	0.218873	0.0494467	-4.33798	0.11378	1
ENSBTAG00000009328	NWD1	3.64669	6.81856	0.474814	0.0696356	-3.84403	0.114137	1
ENSBTAG00000007302	SLC2A5	2.62752	4.53957	0.715471	0.157608	-2.66559	0.11477	1
ENSBTAG00000025792	ARID3C	0.489836	0.979672	0	0	#DIV/0!	0.115192	1
ENSBTAG00000046074	LOC100336350	0.609907	0	1.21981	#DIV/0!	#DIV/0!	0.115269	1
ENSBTAG00000015047	LOC512039	108.687	212.404	4.97069	0.023402	-5.41722	0.115302	1
ENSBTAG00000015047	LOC781988	108.687	212.404	4.97069	0.023402	-5.41722	0.115302	1
ENSBTAG00000007518	TRIM69	0.904754	1.80951	0	0	#DIV/0!	0.115599	1
ENSBTAG00000010913	SRXN1	42.1711	53.1151	31.227	0.587912	-0.766328	0.115824	1
ENSBTAG00000006354	HP	52.7026	38.6402	66.765	1.72787	0.788991	0.115858	1
ENSBTAG00000015874	CASP3	72.7462	89.1116	56.3807	0.632698	-0.660411	0.115865	1
ENSBTAG00000009746	MPHOSPH6	47.0254	57.9901	36.0606	0.62184	-0.685385	0.115903	1
ENSBTAG00000001893	TM4SF4	270.13	528.491	11.7689	0.0222688	-5.48883	0.116033	1
ENSBTAG00000012870	BMP5	27.2525	20.9249	33.5802	1.6048	0.682389	0.116465	1
ENSBTAG00000021272	ABCG1	29.967	41.2639	18.6702	0.452458	-1.14415	0.116546	1
ENSBTAG00000037411	LOC617084	2.92522	5.72622	0.124224	0.0216939	-5.52657	0.116722	1
ENSBTAG00000001303	HSPB8	284.295	321.702	246.887	0.76744	-0.381875	0.116732	1
ENSBTAG00000027865	gzmA	53.0474	103.463	2.63174	0.0254366	-5.29695	0.11676	1
ENSBTAG00000039574	NEPN	2.22476	4.12146	0.328061	0.0795982	-3.65112	0.116772	1
ENSBTAG00000008253	EXPH5	29.3811	56.2129	2.54921	0.0453493	-4.46278	0.11687	1
ENSBTAG00000035012	LOC786811	13.2054	23.0296	3.38122	0.146821	-2.76787	0.116905	1
ENSBTAG00000035012	LOC100850245	13.2054	23.0296	3.38122	0.146821	-2.76787	0.116905	1
ENSBTAG00000035012	LOC100850282	13.2054	23.0296	3.38122	0.146821	-2.76787	0.116905	1
ENSBTAG00000035012	LOC100850328	13.2054	23.0296	3.38122	0.146821	-2.76787	0.116905	1
ENSBTAG00000035012	LOC100850374	13.2054	23.0296	3.38122	0.146821	-2.76787	0.116905	1
ENSBTAG00000035012	LOC100850407	13.2054	23.0296	3.38122	0.146821	-2.76787	0.116905	1
ENSBTAG00000035012	LOC100850439	13.2054	23.0296	3.38122	0.146821	-2.76787	0.116905	1
ENSBTAG00000035012	LOC100850477	13.2054	23.0296	3.38122	0.146821	-2.76787	0.116905	1
ENSBTAG00000035012	LOC100850516	13.2054	23.0296	3.38122	0.146821	-2.76787	0.116905	1
ENSBTAG00000035012	LOC100850552	13.2054	23.0296	3.38122	0.146821	-2.76787	0.116905	1
ENSBTAG00000035012	LOC100850741	13.2054	23.0296	3.38122	0.146821	-2.76787	0.116905	1
ENSBTAG00000035012	LOC100850784	13.2054	23.0296	3.38122	0.146821	-2.76787	0.116905	1
ENSBTAG00000035012	LOC100850822	13.2054	23.0296	3.38122	0.146821	-2.76787	0.116905	1
ENSBTAG00000035012	LOC100850859	13.2054	23.0296	3.38122	0.146821	-2.76787	0.116905	1
ENSBTAG00000035012	LOC100850891	13.2054	23.0296	3.38122	0.146821	-2.76787	0.116905	1
ENSBTAG00000035012	LOC100851011	13.2054	23.0296	3.38122	0.146821	-2.76787	0.116905	1
ENSBTAG00000035012	LOC100851050	13.2054	23.0296	3.38122	0.146821	-2.76787	0.116905	1
ENSBTAG00000035012	LOC100851175	13.2054	23.0296	3.38122	0.146821	-2.76787	0.116905	1
ENSBTAG00000035012	TSPY-2	13.2054	23.0296	3.38122	0.146821	-2.76787	0.116905	1
ENSBTAG00000030711	LYPD8	6.30536	12.0988	0.511881	0.0423083	-4.56292	0.116957	1
ENSBTAG00000046872	LOC530153	0.841859	1.68372	0	0	#DIV/0!	0.117273	1
ENSBTAG00000016857	ADAMTS15	170.406	133.432	207.379	1.55419	0.636163	0.117368	1
ENSBTAG00000018366	SLC15A3	68.479	79.3737	57.5843	0.725483	-0.462986	0.117857	1
ENSBTAG00000046845	LOC520399	2.57481	5.14963	0	0	#DIV/0!	0.117865	1
ENSBTAG00000013202	PLCZ1	2.64179	4.83129	0.452284	0.0936157	-3.41711	0.117879	1
ENSBTAG00000018422	RIPK3	27.2741	34.8959	19.6523	0.56317	-0.828357	0.118066	1
ENSBTAG00000018422	LOC100850132	27.2741	34.8959	19.6523	0.56317	-0.828357	0.118066	1
ENSBTAG00000019811	HAO1	1.0531	1.98197	0.124224	0.0626768	-3.99592	0.118237	1
ENSBTAG00000001249	SULT1B1	114.91	146.435	83.385	0.569434	-0.812399	0.118352	1
ENSBTAG00000013262	GABRA6	0.817785	1.63557	0	0	#DIV/0!	0.118369	1
ENSBTAG00000013168	RPA3	287.272	331.854	242.689	0.731314	-0.451437	0.118394	1
ENSBTAG00000013167	SIGLEC1	89.983	105.895	74.0706	0.699469	-0.515668	0.118536	1
ENSBTAG00000010050	COL16A1	204.114	182.192	226.035	1.24064	0.311084	0.118541	1
ENSBTAG00000010050	LOC100849968	204.114	182.192	226.035	1.24064	0.311084	0.118541	1
ENSBTAG00000024219	TRPV6	3.79256	6.0901	1.49503	0.245485	-2.0263	0.118666	1
ENSBTAG00000012838	RDH12	1.45048	2.81595	0.0850161	0.0301909	-5.04974	0.118927	1
ENSBTAG00000037527	OAS1X	24.8278	31.5084	18.1473	0.575951	-0.795983	0.119027	1
ENSBTAG00000037527	OAS1Z	24.8278	31.5084	18.1473	0.575951	-0.795983	0.119027	1
ENSBTAG00000004040	UGT2A3	94.5658	185.224	3.90774	0.0210974	-5.56679	0.119484	1
ENSBTAG00000014027	TRIM36	24.477	41.9828	6.97117	0.166048	-2.59032	0.119551	1
ENSBTAG00000020873	MAT2A	944.022	745.005	1143.04	1.53427	0.617554	0.119639	1
ENSBTAG00000010314	ICAM4	1.27248	2.2479	0.297051	0.132146	-2.9198	0.119825	1
ENSBTAG00000030671	HOOK1	8.81366	14.3918	3.23556	0.22482	-2.15316	0.119935	1
ENSBTAG00000016730	ANP32E	186.834	216.628	157.041	0.724932	-0.464082	0.120507	1
ENSBTAG00000035990	LOC519317	0.984176	1.8737	0.0946497	0.0505148	-4.30715	0.120621	1
ENSBTAG00000035990	LOC522775	0.984176	1.8737	0.0946497	0.0505148	-4.30715	0.120621	1
ENSBTAG00000016434	PDILT	2.36031	4.5889	0.131717	0.0287033	-5.12264	0.120731	1
ENSBTAG00000004414	SLC30A10	19.414	37.1308	1.6973	0.0457114	-4.4513	0.120884	1
ENSBTAG00000006453	CD3G	30.3313	44.1594	16.5031	0.373716	-1.41999	0.120938	1
ENSBTAG00000034609	LOC509513	15.2881	22.7812	7.79506	0.34217	-1.54721	0.121004	1
ENSBTAG00000035054	COL9A1	4.08259	7.42194	0.743227	0.100139	-3.31992	0.121125	1
ENSBTAG00000032789	LOC510931	1.1547	2.3094	0	0	#DIV/0!	0.121221	1
ENSBTAG00000046616	LOC100296901	14.3386	24.7871	3.89007	0.156939	-2.67172	0.121319	1
ENSBTAG00000043954	NMBR	0.692476	1.38495	0	0	#DIV/0!	0.121406	1
ENSBTAG00000015818	MMP1	0.951872	1.77952	0.124224	0.0698074	-3.84048	0.121753	1
ENSBTAG00000002258	APOA1	6341.16	12457.8	224.49	0.01802	-5.79426	0.121979	1
ENSBTAG00000039289	LOC527068	30.4246	58.1597	2.68952	0.0462437	-4.4346	0.121997	1
ENSBTAG00000039706	LOC100850909	0.942665	1.7746	0.11073	0.0623971	-4.00238	0.122077	1
ENSBTAG00000002710	TSSK4	3.79872	6.38692	1.21052	0.189531	-2.39949	0.12234	1
ENSBTAG00000016561	NUBP2	116.499	140.757	92.2418	0.655329	-0.609709	0.122396	1
ENSBTAG00000019467	ACTL7B	0.981222	1.96244	0	0	#DIV/0!	0.122433	1
ENSBTAG00000014707	ISG15	15.1253	20.6015	9.64904	0.468365	-1.0943	0.122495	1
ENSBTAG00000017884	KCNV2	1.10853	0.149438	2.06763	13.836	3.79036	0.122882	1
ENSBTAG00000005337	RAB3B	126.44	98.9861	153.893	1.55469	0.636629	0.122963	1
ENSBTAG00000006609	ERRFI1	82.0335	69.3526	94.7145	1.3657	0.449636	0.122975	1
ENSBTAG00000003625	VSTM2A	1.64299	3.28598	0	0	#DIV/0!	0.123199	1
ENSBTAG00000029898	MIR488	0.429833	0.859667	0	0	#DIV/0!	0.123277	1
ENSBTAG00000016867	HSD17B3	3.72193	6.47238	0.971485	0.150097	-2.73603	0.123519	1
ENSBTAG00000048275	LOC100848668	6.66565	11.8755	1.45578	0.122586	-3.02813	0.123584	1
ENSBTAG00000018490	OR2D2	1.41882	2.73572	0.101918	0.0372546	-4.74644	0.123705	1
ENSBTAG00000046254	LOC100336115	20.2571	12.1617	28.3524	2.33128	1.22112	0.123749	1
ENSBTAG00000006707	ACSL5	399.574	543.398	255.75	0.470649	-1.08728	0.124337	1
ENSBTAG00000006707	LOC100851804	399.574	543.398	255.75	0.470649	-1.08728	0.124337	1
ENSBTAG00000047110	LOC519202	1.03666	2.07333	0	0	#DIV/0!	0.124418	1
ENSBTAG00000009788	ACOT6	8.74279	12.9875	4.49808	0.346339	-1.52974	0.124454	1
ENSBTAG00000008494	TMEM171	7.05104	13.012	1.09004	0.0837716	-3.57739	0.124718	1
ENSBTAG00000020196	ENPP3	470.628	921.461	19.7948	0.021482	-5.54073	0.124724	1
ENSBTAG00000033727	RBPMS	70.9121	58.1647	83.6595	1.43832	0.524384	0.124782	1
ENSBTAG00000018792	SLC22A11	0.63551	0	1.27102	#DIV/0!	#DIV/0!	0.124955	1
ENSBTAG00000048223	LOC511570	1.40553	2.81106	0	0	#DIV/0!	0.125234	1
ENSBTAG00000007415	SLC7A8	49.4225	19.8061	79.0389	3.99063	1.99662	0.125244	1
ENSBTAG00000034193	BCO2	268.336	377.681	158.991	0.420967	-1.24822	0.12539	1
ENSBTAG00000011116	PAQR9	4.73646	7.91537	1.55756	0.196776	-2.34537	0.125421	1
ENSBTAG00000045999	LOC523702	0.67096	1.34192	0	0	#DIV/0!	0.125641	1
ENSBTAG00000047338	DCBLD1	47.9777	62.4987	33.4567	0.535317	-0.901534	0.125764	1
ENSBTAG00000007767	TBX15	2.19064	4.06776	0.313523	0.0770752	-3.69759	0.126068	1
ENSBTAG00000009864	B4GALNT2	24.5178	48.0559	0.979708	0.0203868	-5.61622	0.126252	1
ENSBTAG00000013187	DLG5	642.307	575.627	708.988	1.23168	0.300626	0.126399	1
ENSBTAG00000038000	LOC789197	0.871106	1.74221	0	0	#DIV/0!	0.126674	1
ENSBTAG00000038000	LOC100336425	0.871106	1.74221	0	0	#DIV/0!	0.126674	1
ENSBTAG00000020341	MOV10L1	3.53696	6.0466	1.02732	0.169901	-2.55723	0.126788	1
ENSBTAG00000012389	LOC525100	2.27619	4.32624	0.226142	0.0522722	-4.25781	0.126944	1
ENSBTAG00000008936	ABCC2	144.128	280.69	7.56635	0.0269562	-5.21324	0.126987	1
ENSBTAG00000010382	MUC13	271.213	530.676	11.7501	0.0221418	-5.49709	0.127659	1
ENSBTAG00000047896	COMT	30.49	38.9123	22.0677	0.567114	-0.818289	0.127711	1
ENSBTAG00000045666	LOC787369	1.07083	2.14165	0	0	#DIV/0!	0.127874	1
ENSBTAG00000013688	PGF	59.5714	72.3454	46.7973	0.646859	-0.628477	0.128182	1
ENSBTAG00000000597	TMPRSS15	40.3679	77.869	2.8668	0.0368156	-4.76354	0.128486	1
ENSBTAG00000038319	LOC509895	0.71104	1.42208	0	0	#DIV/0!	0.128609	1
ENSBTAG00000000418	TOX3	1.7713	3.2218	0.320792	0.0995692	-3.32816	0.12866	1
ENSBTAG00000018517	VLDLR	255.607	217.848	293.367	1.34666	0.429381	0.129181	1
ENSBTAG00000011377	KCNMB2	1.49013	2.98026	0	0	#DIV/0!	0.129238	1
ENSBTAG00000006345	ART1	4.89524	8.68263	1.10785	0.127594	-2.97037	0.129261	1
ENSBTAG00000006176	GRIA4	2.96592	5.80013	0.131717	0.0227093	-5.46058	0.129754	1
ENSBTAG00000006176	LOC101909126	2.96592	5.80013	0.131717	0.0227093	-5.46058	0.129754	1
ENSBTAG00000034665	PRSS55	0.672223	1.34445	0	0	#DIV/0!	0.129972	1
ENSBTAG00000000570	RET	145.793	118.838	172.749	1.45366	0.539688	0.129973	1
ENSBTAG00000002978	PRKG2	37.3533	70.9996	3.70709	0.0522129	-4.25945	0.130218	1
ENSBTAG00000046977	PLA2G2D4	19.6809	26.1103	13.2515	0.507518	-0.978469	0.130277	1
ENSBTAG00000011719	HCRTR2	0.66323	1.32646	0	0	#DIV/0!	0.130286	1
ENSBTAG00000006403	C16H1orf115	57.4775	70.866	44.089	0.622146	-0.684676	0.130544	1
ENSBTAG00000019190	CPO	21.2203	41.3298	1.11078	0.0268759	-5.21754	0.130585	1
ENSBTAG00000021120	SMYD1	4.89681	8.92126	0.872361	0.0977845	-3.35425	0.130655	1
ENSBTAG00000008800	XKR8	20.0686	26.1403	13.9969	0.535451	-0.901174	0.130729	1
ENSBTAG00000001271	PLG	3.41458	5.77532	1.05383	0.182472	-2.45425	0.130875	1
ENSBTAG00000001568	PPIC	141.531	117.726	165.335	1.4044	0.489958	0.131029	1
ENSBTAG00000014683	APOBEC1	7.36121	14.4109	0.311567	0.0216203	-5.53147	0.131738	1
ENSBTAG00000024700	LOC522146	2.46865	4.80558	0.131717	0.0274091	-5.1892	0.131922	1
ENSBTAG00000024700	LOC785540	2.46865	4.80558	0.131717	0.0274091	-5.1892	0.131922	1
ENSBTAG00000015235	HMCN1	655.361	544.537	766.185	1.40704	0.492664	0.132061	1
ENSBTAG00000040388	LOC783945	0.608187	1.21637	0	0	#DIV/0!	0.13217	1
ENSBTAG00000040388	LOC100295234	0.608187	1.21637	0	0	#DIV/0!	0.13217	1
ENSBTAG00000018919	OR5AU1	1.43854	2.74536	0.131717	0.047978	-4.38148	0.132735	1
ENSBTAG00000023429	PLS1	191.405	370.164	12.6459	0.0341629	-4.87143	0.132885	1
ENSBTAG00000004611	CEACAM18	0.578263	1.15653	0	0	#DIV/0!	0.133155	1
ENSBTAG00000017411	AK5	45.1575	38.6411	51.6739	1.33728	0.419301	0.133189	1
ENSBTAG00000025021	FMN2	80.5256	103.313	57.7383	0.558869	-0.839418	0.133275	1
ENSBTAG00000047086	LOC520002	0.805906	1.61181	0	0	#DIV/0!	0.133636	1
ENSBTAG00000047086	LOC785162	0.805906	1.61181	0	0	#DIV/0!	0.133636	1
ENSBTAG00000018277	TBPL2	0.991136	1.98227	0	0	#DIV/0!	0.133908	1
ENSBTAG00000038980	LOC540354	1.20922	2.41845	0	0	#DIV/0!	0.134031	1
ENSBTAG00000003165	ADAMTS9	350.005	310.011	390	1.25802	0.331155	0.134194	1
ENSBTAG00000002340	STEAP4	38.3632	29.3426	47.3838	1.61485	0.691396	0.134367	1
ENSBTAG00000005888	MDGA1	2.26539	0.639274	3.89151	6.08739	2.60582	0.134421	1
ENSBTAG00000013255	LOC785647	1.09066	2.05709	0.124224	0.0603882	-4.04959	0.134595	1
ENSBTAG00000002953	TXN	580.726	655.281	506.171	0.772449	-0.372488	0.134621	1
ENSBTAG00000019041	FAM19A1	0.516823	1.03365	0	0	#DIV/0!	0.135017	1
ENSBTAG00000004303	SLC27A2	65.3501	125.717	4.98302	0.0396368	-4.65702	0.135088	1
ENSBTAG00000005007	LOC616475	0.503246	1.00649	0	0	#DIV/0!	0.135384	1
ENSBTAG00000001535	LIPH	20.0792	38.8849	1.2735	0.0327504	-4.93234	0.135385	1
ENSBTAG00000047082	LOC508420	1.88588	3.56792	0.203837	0.0571304	-4.1296	0.135394	1
ENSBTAG00000039821	OR4C13	1.00125	2.0025	0	0	#DIV/0!	0.135504	1
ENSBTAG00000006754	DBP	127.435	104.964	149.906	1.42817	0.514164	0.13559	1
ENSBTAG00000009639	SMPD3	33.2698	21.1174	45.4223	2.15094	1.10497	0.135605	1
ENSBTAG00000014309	OR5T2	1.83708	3.67416	0	0	#DIV/0!	0.135626	1
ENSBTAG00000039676	LOC513333	1.83708	3.67416	0	0	#DIV/0!	0.135626	1
ENSBTAG00000020555	DEFB123	0.489523	0.979046	0	0	#DIV/0!	0.135731	1
ENSBTAG00000011530	CDH15	33.2813	42.5156	24.0469	0.565602	-0.822141	0.136122	1
ENSBTAG00000009798	DCDC2	1.1861	2.24797	0.124224	0.0552603	-4.17761	0.136155	1
ENSBTAG00000021226	SAR1B	392.395	451.785	333.005	0.737088	-0.440091	0.136267	1
ENSBTAG00000021318	SCAMP5	7.14306	10.5775	3.70866	0.350619	-1.51202	0.136451	1
ENSBTAG00000012398	APOC3	325.761	637.162	14.359	0.0225359	-5.47163	0.136546	1
ENSBTAG00000001397	LOC523753	0.508052	1.0161	0	0	#DIV/0!	0.136648	1
ENSBTAG00000008641	GNAT3	9.04891	13.0722	5.02559	0.384448	-1.37914	0.136728	1
ENSBTAG00000013004	ITIH5	1957.13	1662.97	2251.28	1.35377	0.436983	0.136954	1
ENSBTAG00000011944	MTTP	425.876	829.3	22.452	0.0270734	-5.20698	0.137033	1
ENSBTAG00000009656	BOLA-DQA1	125.645	166.47	84.8191	0.509514	-0.972806	0.13731	1
ENSBTAG00000009656	BOLA-DQA2	125.645	166.47	84.8191	0.509514	-0.972806	0.13731	1
ENSBTAG00000021964	CDH17	154.82	301.75	7.88995	0.0261473	-5.25719	0.137637	1
ENSBTAG00000009294	DEGS2	6.2186	10.4314	2.00578	0.192283	-2.3787	0.138216	1
ENSBTAG00000021321	SDCBP2	10.2759	19.4119	1.13988	0.0587207	-4.08999	0.138237	1
ENSBTAG00000009223	SFN	1.08699	2.00395	0.170032	0.0848484	-3.55897	0.138338	1
ENSBTAG00000014529	LOC507055	71.8671	125.564	18.1701	0.144707	-2.78879	0.139099	1
ENSBTAG00000014529	GBP2	71.8671	125.564	18.1701	0.144707	-2.78879	0.139099	1
ENSBTAG00000014529	GBP4	71.8671	125.564	18.1701	0.144707	-2.78879	0.139099	1
ENSBTAG00000000259	CHIA	1.66537	3.22882	0.101918	0.0315652	-4.98552	0.140487	1
ENSBTAG00000014069	PDK4	5877.39	4175.59	7579.2	1.81512	0.860067	0.140563	1
ENSBTAG00000000365	TDP2	191.227	247.079	135.375	0.547899	-0.868018	0.141009	1
ENSBTAG00000021838	ESRP1	10.7042	18.1804	3.2279	0.177548	-2.49372	0.141146	1
ENSBTAG00000021838	LOC788414	10.7042	18.1804	3.2279	0.177548	-2.49372	0.141146	1
ENSBTAG00000039483	DSG3	4.37837	7.70244	1.05429	0.136877	-2.86904	0.141176	1
ENSBTAG00000001598	MAP7	41.4012	62.7899	20.0125	0.318721	-1.64963	0.141203	1
ENSBTAG00000007273	TF	1319.95	1087.78	1552.13	1.42688	0.512859	0.141379	1
ENSBTAG00000001865	SGCG	1.61508	0.438327	2.79182	6.36928	2.67113	0.141555	1
ENSBTAG00000004637	MARCH10	4.09797	7.83059	0.365352	0.046657	-4.42176	0.141606	1
ENSBTAG00000019249	HS3ST6	10.5148	15.6053	5.42437	0.347599	-1.52451	0.141706	1
ENSBTAG00000006156	BST1	12.9838	24.5756	1.39198	0.0566408	-4.14202	0.141832	1
ENSBTAG00000013343	FTL	1040.93	1127.59	954.262	0.846283	-0.240787	0.14186	1
ENSBTAG00000013343	LOC788801	1040.93	1127.59	954.262	0.846283	-0.240787	0.14186	1
ENSBTAG00000013343	LOC100850238	1040.93	1127.59	954.262	0.846283	-0.240787	0.14186	1
ENSBTAG00000013343	LOC101904953	1040.93	1127.59	954.262	0.846283	-0.240787	0.14186	1
ENSBTAG00000004384	APOF	1.7861	3.22911	0.343097	0.106251	-3.23445	0.14226	1
ENSBTAG00000009850	GIMAP7	19.32	25.441	13.1989	0.518803	-0.946742	0.142448	1
ENSBTAG00000001753	CLIC6	1.75589	3.28863	0.223142	0.0678526	-3.88145	0.1429	1
ENSBTAG00000017183	PDLIM3	121.68	107.019	136.342	1.274	0.349366	0.14291	1
ENSBTAG00000018765	SEMA5B	2.56748	4.43453	0.700434	0.15795	-2.66246	0.143264	1
ENSBTAG00000000133	CD68	44.4936	51.5026	37.4845	0.727818	-0.458351	0.143355	1
ENSBTAG00000026672	SULT1C4	1.73376	3.46751	0	0	#DIV/0!	0.143431	1
ENSBTAG00000021347	CWH43	15.9005	30.5437	1.2574	0.0411671	-4.60236	0.14364	1
ENSBTAG00000015904	RORA	97.4561	81.1039	113.808	1.40324	0.488763	0.143646	1
ENSBTAG00000015904	LOC790889	97.4561	81.1039	113.808	1.40324	0.488763	0.143646	1
ENSBTAG00000037559	CYP2C18	13.4326	25.1971	1.66814	0.0662036	-3.91695	0.14388	1
ENSBTAG00000012444	ADAM12	55.359	46.5005	64.2175	1.38101	0.465722	0.144134	1
ENSBTAG00000002097	TMC5	77.1833	148.05	6.3168	0.0426668	-4.55074	0.144203	1
ENSBTAG00000001728	IGSF10	346.356	295.518	397.193	1.34406	0.426595	0.144227	1
ENSBTAG00000005386	SLC2A2	17.9229	32.644	3.20193	0.0980863	-3.3498	0.144261	1
ENSBTAG00000047680	IRF7	39.2445	48.2537	30.2352	0.626588	-0.674412	0.144281	1
ENSBTAG00000020391	MEP1B	17.6564	32.1337	3.17896	0.0989289	-3.33746	0.144443	1
ENSBTAG00000037494	RGS21	2.4138	4.65756	0.170032	0.0365067	-4.7757	0.144696	1
ENSBTAG00000011059	CDKN2C	347.74	291.441	404.04	1.38636	0.471297	0.144924	1
ENSBTAG00000047212	ANXA13	5.9043	11.0209	0.787666	0.07147	-3.80652	0.145205	1
ENSBTAG00000046313	CCDC54	1.4821	2.86955	0.0946497	0.0329841	-4.92208	0.145344	1
ENSBTAG00000013537	FER1L6	11.7261	19.1899	4.26231	0.222112	-2.17064	0.145366	1
ENSBTAG00000017132	TTC22	4.28768	7.49955	1.0758	0.143449	-2.80139	0.145421	1
ENSBTAG00000047073	LOC100300760	0.898976	0.0967942	1.70116	17.575	4.13545	0.145427	1
ENSBTAG00000011358	IER3	77.1102	90.4825	63.738	0.704423	-0.505486	0.145679	1
ENSBTAG00000010671	GLI3	86.8679	71.7982	101.938	1.41978	0.505666	0.146837	1
ENSBTAG00000000845	OLFM3	2.98814	5.97628	0	0	#DIV/0!	0.147169	1
ENSBTAG00000021923	DSG2	45.5329	83.4639	7.60182	0.0910791	-3.45674	0.147285	1
ENSBTAG00000045498	SULT2B1	0.745085	1.37944	0.11073	0.0802717	-3.63896	0.147288	1
ENSBTAG00000038233	LOC507055	26.223	35.5543	16.8916	0.475094	-1.07371	0.147344	1
ENSBTAG00000038233	GBP2	26.223	35.5543	16.8916	0.475094	-1.07371	0.147344	1
ENSBTAG00000029996	MIR27A	0.542931	0	1.08586	#DIV/0!	#DIV/0!	0.147512	1
ENSBTAG00000001242	ADRB1	37.5483	50.5266	24.5699	0.486276	-1.04015	0.147769	1
ENSBTAG00000039219	MIR1197	0.539912	0	1.07982	#DIV/0!	#DIV/0!	0.147799	1
ENSBTAG00000025280	SERPINB6	268.815	301.56	236.07	0.782828	-0.353233	0.148104	1
ENSBTAG00000039263	LOC101903140	5.55014	8.77725	2.32303	0.264665	-1.91776	0.148173	1
ENSBTAG00000003708	SEC23A	551.676	636.59	466.762	0.733222	-0.447679	0.148999	1
ENSBTAG00000007116	ARRDC3	1046.13	874.556	1217.7	1.39237	0.477542	0.149166	1
ENSBTAG00000002937	EMR3	3.3751	5.624	1.1262	0.200249	-2.32013	0.149258	1
ENSBTAG00000007884	SREBF1	1755.23	1996.73	1513.73	0.758105	-0.39953	0.149871	1
ENSBTAG00000007063	GPHA2	0.667031	1.20984	0.124224	0.102678	-3.2838	0.150007	1
ENSBTAG00000005989	LAP3	891.837	980.609	803.066	0.818947	-0.288158	0.150037	1
ENSBTAG00000008280	HNF4G	180.52	344.559	16.4814	0.0478334	-4.38584	0.150167	1
ENSBTAG00000018948	HIF3A	235.809	188.704	282.914	1.49925	0.584237	0.150477	1
ENSBTAG00000039807	LOC505306	1.07487	2.01803	0.131717	0.0652699	-3.93744	0.150661	1
ENSBTAG00000039807	LOC785752	1.07487	2.01803	0.131717	0.0652699	-3.93744	0.150661	1
ENSBTAG00000039807	LOC786608	1.07487	2.01803	0.131717	0.0652699	-3.93744	0.150661	1
ENSBTAG00000039807	LOC789653	1.07487	2.01803	0.131717	0.0652699	-3.93744	0.150661	1
ENSBTAG00000008942	NGEF	4.56022	6.87163	2.24881	0.327261	-1.61149	0.150733	1
ENSBTAG00000025219	SLFN12	51.399	69.7678	33.0302	0.47343	-1.07878	0.150742	1
ENSBTAG00000027223	LOC782432	0.76874	1.53748	0	0	#DIV/0!	0.150848	1
ENSBTAG00000027223	LOC100336507	0.76874	1.53748	0	0	#DIV/0!	0.150848	1
ENSBTAG00000036402	MIR485	0.505453	0	1.01091	#DIV/0!	#DIV/0!	0.151147	1
ENSBTAG00000026085	ZP4	1.57916	3.02661	0.131717	0.0435195	-4.52219	0.151225	1
ENSBTAG00000003027	EMX2	10.3945	14.1973	6.59174	0.464294	-1.10689	0.151363	1
ENSBTAG00000045492	ANG	856.689	973.006	740.372	0.760913	-0.394197	0.151485	1
ENSBTAG00000013055	LOC782827	4.79256	9.47439	0.11073	0.0116873	-6.41892	0.151673	1
ENSBTAG00000013055	LOC786126	4.79256	9.47439	0.11073	0.0116873	-6.41892	0.151673	1
ENSBTAG00000047600	ROS1	27.2494	48.4448	6.05391	0.124965	-3.0004	0.151832	1
ENSBTAG00000006263	GP2	4.32755	8.6551	0	0	#DIV/0!	0.151936	1
ENSBTAG00000014334	ZFYVE26	203.619	174.389	232.85	1.33523	0.41709	0.152368	1
ENSBTAG00000012945	PDE6A	19.3761	25.8156	12.9367	0.50112	-0.996773	0.152595	1
ENSBTAG00000003449	KCP	12.9962	9.09981	16.8925	1.85636	0.892476	0.1527	1
ENSBTAG00000001879	PER2	105.465	79.9685	130.961	1.63766	0.711632	0.152759	1
ENSBTAG00000004115	MYLIP	295.253	331.528	258.978	0.781167	-0.356297	0.153295	1
ENSBTAG00000015835	PIWIL2	8.10631	12.3668	3.8458	0.310977	-1.68512	0.153333	1
ENSBTAG00000037807	LOC522554	2.65964	4.53647	0.782807	0.172559	-2.53484	0.153588	1
ENSBTAG00000019530	KDM8	30.4931	38.0839	22.9023	0.601365	-0.733687	0.15376	1
ENSBTAG00000020564	LOC617219	4.80612	9.34882	0.263433	0.0281783	-5.14927	0.153761	1
ENSBTAG00000020564	LOC785803	4.80612	9.34882	0.263433	0.0281783	-5.14927	0.153761	1
ENSBTAG00000039157	GPR182	0.474835	0	0.94967	#DIV/0!	#DIV/0!	0.154214	1
ENSBTAG00000006045	P4HB	3643.56	4108.44	3178.67	0.773691	-0.37017	0.154258	1
ENSBTAG00000015140	RUNDC1	26.4353	35.0389	17.8317	0.508911	-0.974516	0.154379	1
ENSBTAG00000016149	C9	7.63784	11.9747	3.30094	0.275659	-1.85904	0.15439	1
ENSBTAG00000007392	SERPINA14	1.88736	3.40205	0.372671	0.109543	-3.19043	0.154415	1
ENSBTAG00000003404	PFN4	3.3875	5.5351	1.2399	0.224008	-2.15838	0.154493	1
ENSBTAG00000017666	ABCC5	59.7246	50.1161	69.3331	1.38345	0.468271	0.154838	1
ENSBTAG00000046458	KRT20	38.8063	73.2519	4.36065	0.0595294	-4.07025	0.154859	1
ENSBTAG00000001734	MS4A10	31.7112	61.9729	1.44946	0.0233886	-5.41805	0.154872	1
ENSBTAG00000020243	SVEP1	1977.54	1809.27	2145.8	1.186	0.246103	0.154893	1
ENSBTAG00000020243	LOC101909087	1977.54	1809.27	2145.8	1.186	0.246103	0.154893	1
ENSBTAG00000001819	CDX2	1.62746	3.25493	0	0	#DIV/0!	0.154942	1
ENSBTAG00000021630	MTFMT	74.0051	89.6814	58.3288	0.6504	-0.620601	0.154962	1
ENSBTAG00000044195	SDK2	152.977	135.242	170.712	1.26227	0.336025	0.154963	1
ENSBTAG00000045628	C10H15orf61	22.1837	14.9522	29.4153	1.9673	0.976215	0.155061	1
ENSBTAG00000011110	ACOT12	18.2494	33.5163	2.98248	0.088986	-3.49028	0.155153	1
ENSBTAG00000014521	UGDH	468.372	522.016	414.727	0.794472	-0.331933	0.155368	1
ENSBTAG00000000706	ADAMTS1	1008.77	920.875	1096.67	1.1909	0.252052	0.155438	1
ENSBTAG00000038112	ULBP3	61.3306	45.4135	77.2477	1.70099	0.766371	0.155527	1
ENSBTAG00000038112	ULBP15	61.3306	45.4135	77.2477	1.70099	0.766371	0.155527	1
ENSBTAG00000010166	MIC1	43.6255	33.1747	54.0762	1.63004	0.704909	0.155586	1
ENSBTAG00000009786	SCIN	60.924	76.5478	45.3002	0.59179	-0.756844	0.155591	1
ENSBTAG00000001649	ZFPM2	159.683	136.739	182.627	1.33559	0.417472	0.155628	1
ENSBTAG00000046365	LGALS7	1.01082	1.80019	0.22146	0.12302	-3.02303	0.15577	1
ENSBTAG00000017045	FABP2	726.356	1384.24	68.4735	0.0494666	-4.3374	0.155833	1
ENSBTAG00000013971	PI4KA	567.102	501.119	633.086	1.26334	0.337248	0.156092	1
ENSBTAG00000005725	IDO2	3.62052	6.15609	1.08495	0.17624	-2.50439	0.156101	1
ENSBTAG00000039864	SERPINA4	1.08595	2.07725	0.0946497	0.0455648	-4.45594	0.156459	1
ENSBTAG00000014847	BBOX1	12.8755	23.9687	1.78239	0.0743634	-3.74926	0.156729	1
ENSBTAG00000013014	GPR61	1.07506	2.02589	0.124224	0.0613181	-4.02754	0.156867	1
ENSBTAG00000045770	KRT77	1.321	2.53127	0.11073	0.0437447	-4.51475	0.156943	1
ENSBTAG00000020520	RASD1	268.005	309.573	226.438	0.731453	-0.451163	0.157034	1
ENSBTAG00000020373	C22H3orf67	5.20733	8.42368	1.99097	0.236354	-2.08098	0.157161	1
ENSBTAG00000017892	BMP8B	2.00015	4.0003	0	0	#DIV/0!	0.157177	1
ENSBTAG00000016542	LAMB3	158.592	202.594	114.59	0.565616	-0.822106	0.157189	1
ENSBTAG00000038290	LOC515887	1.07782	2.03142	0.124224	0.0611512	-4.03148	0.157281	1
ENSBTAG00000012724	AJUBA	83.297	69.671	96.9229	1.39115	0.476279	0.157299	1
ENSBTAG00000020272	SIK2	2192.79	1939.13	2446.45	1.26162	0.335281	0.15758	1
ENSBTAG00000010297	DHRS11	101.539	117.558	85.5202	0.727474	-0.459033	0.15758	1
ENSBTAG00000046257	GIMAP4	56.9241	82.0253	31.8228	0.387964	-1.36601	0.15768	1
ENSBTAG00000011482	SLC43A2	115.558	133.942	97.1735	0.725488	-0.462976	0.15775	1
ENSBTAG00000012261	RAB19	7.23452	10.9784	3.49067	0.317959	-1.65309	0.157881	1
ENSBTAG00000005045	GIP	3.42949	5.69342	1.16556	0.204721	-2.28827	0.158076	1
ENSBTAG00000001100	IL22RA1	11.3371	21.8446	0.829622	0.0379784	-4.71868	0.158293	1
ENSBTAG00000017714	C4BPB	1.40671	2.59028	0.223142	0.0861462	-3.53707	0.158389	1
ENSBTAG00000008406	TREX1	26.5794	33.751	19.4079	0.575031	-0.798289	0.158433	1
ENSBTAG00000021615	LGALS2	2.90784	4.67582	1.13985	0.243775	-2.03638	0.158492	1
ENSBTAG00000004256	ODC1	236.557	270.594	202.52	0.748428	-0.418064	0.15856	1
ENSBTAG00000004256	LOC790350	236.557	270.594	202.52	0.748428	-0.418064	0.15856	1
ENSBTAG00000032183	NELL2	5.96851	10.4858	1.45127	0.138404	-2.85305	0.158723	1
ENSBTAG00000008946	CAPN13	19.4047	35.1457	3.66367	0.104242	-3.26199	0.158811	1
ENSBTAG00000017446	E2F8	2.43697	4.15389	0.720037	0.17334	-2.52832	0.158942	1
ENSBTAG00000020233	CCDC186	684.609	770.02	599.198	0.778159	-0.361862	0.15917	1
ENSBTAG00000019907	WNK4	30.0702	22.2215	37.9189	1.70641	0.77096	0.15934	1
ENSBTAG00000012851	SLC5A1	161.58	314.058	9.10257	0.0289837	-5.10861	0.159378	1
ENSBTAG00000002688	ATP1B1	223.517	252.508	194.526	0.770375	-0.376367	0.159381	1
ENSBTAG00000045623	LOC100300085	2.95592	5.91184	0	0	#DIV/0!	0.159453	1
ENSBTAG00000009658	PLEK	15.9242	21.594	10.2545	0.474876	-1.07438	0.159558	1
ENSBTAG00000000899	TMEM17	98.3675	81.3268	115.408	1.41906	0.50494	0.159602	1
ENSBTAG00000019097	CNTNAP1	106.539	89.0545	124.023	1.39266	0.477843	0.159767	1
ENSBTAG00000013550	PRKCG	1.92128	3.30994	0.532618	0.160915	-2.63563	0.15985	1
ENSBTAG00000006117	FLYWCH1	79.7569	64.9772	94.5366	1.45492	0.540938	0.159955	1
ENSBTAG00000020009	CCDC81	2.49143	4.58719	0.395674	0.0862564	-3.53522	0.160002	1
ENSBTAG00000032093	SPINK4	18.197	32.9816	3.41243	0.103465	-3.27279	0.160027	1
ENSBTAG00000015708	CXCR6	39.4896	51.2978	27.6814	0.539622	-0.889979	0.160224	1
ENSBTAG00000002701	LOC537188	3.89893	6.64351	1.15436	0.173757	-2.52486	0.160419	1
ENSBTAG00000014441	CD96	20.5002	30.8151	10.1853	0.330528	-1.59715	0.160644	1
ENSBTAG00000048125	ENTPD2	25.5776	17.871	33.2841	1.86246	0.89721	0.160657	1
ENSBTAG00000011328	CGREF1	120.623	159.712	81.5338	0.510506	-0.97	0.160751	1
ENSBTAG00000038889	RILP	70.4094	59.2607	81.5581	1.37626	0.460751	0.16089	1
ENSBTAG00000033547	C17H4orf45	1.69691	3.11223	0.281584	0.0904766	-3.46631	0.161169	1
ENSBTAG00000008513	C16H1orf186	4.62051	6.84913	2.39188	0.349224	-1.51777	0.161235	1
ENSBTAG00000016284	IL7	7.89956	11.6172	4.18188	0.359972	-1.47404	0.161249	1
ENSBTAG00000007712	SEC22B	832.386	937.191	727.581	0.776342	-0.365236	0.161377	1
ENSBTAG00000047091	LOC786881	0.983112	1.96622	0	0	#DIV/0!	0.161609	1
ENSBTAG00000032304	ABHD14A	316.887	363.153	270.622	0.7452	-0.424301	0.161832	1
ENSBTAG00000032304	ACY1	316.887	363.153	270.622	0.7452	-0.424301	0.161832	1
ENSBTAG00000008161	CLCA1	129.206	240.826	17.5863	0.0730252	-3.77546	0.162024	1
ENSBTAG00000011912	SLC25A25	154.706	127.481	181.93	1.42712	0.513102	0.162077	1
ENSBTAG00000004787	METRNL	314.262	351.532	276.992	0.787957	-0.343812	0.162203	1
ENSBTAG00000016271	SNRPF	156.655	179.687	133.622	0.743638	-0.427328	0.162232	1
ENSBTAG00000006385	BAI1	1.98854	0.570843	3.40624	5.96704	2.57701	0.16246	1
ENSBTAG00000016412	CDKN2B	40.2485	65.8572	14.6397	0.222294	-2.16946	0.162861	1
ENSBTAG00000004270	FCER2	2.7648	1.68086	3.84875	2.28976	1.19519	0.16288	1
ENSBTAG00000004658	WEE2	1.63992	2.95647	0.323378	0.10938	-3.19258	0.162963	1
ENSBTAG00000002849	IRF6	15.8287	28.2648	3.39271	0.120033	-3.05849	0.163208	1
ENSBTAG00000012217	PLA2G2F	1.75206	3.09645	0.407674	0.131658	-2.92513	0.163316	1
ENSBTAG00000005105	PAFAH2	84.0092	101.961	66.0572	0.647866	-0.626233	0.163342	1
ENSBTAG00000011279	MATN4	8.0221	3.74032	12.3039	3.28953	1.71788	0.163406	1
ENSBTAG00000024272	LOC510382	27.977	13.7976	42.1564	3.05536	1.61134	0.163685	1
ENSBTAG00000007690	AGXT2	1.94113	3.75054	0.131717	0.0351194	-4.83159	0.163731	1
ENSBTAG00000016365	ABCG5	21.1694	40.1964	2.14234	0.0532967	-4.22981	0.163761	1
ENSBTAG00000026319	ASPHD1	1.28665	0.303036	2.27026	7.49171	2.9053	0.163836	1
ENSBTAG00000045094	MIR2323	1.76491	2.98031	0.54952	0.184384	-2.43922	0.164269	1
ENSBTAG00000008330	RNF19B	290.065	342.825	237.304	0.692202	-0.530735	0.164525	1
ENSBTAG00000038309	LOC509073	0.873228	1.61474	0.131717	0.0815716	-3.61579	0.164622	1
ENSBTAG00000012638	S100A12	18.8913	13.9597	23.8229	1.70655	0.77108	0.16493	1
ENSBTAG00000008693	EFCAB1	1.69658	2.91877	0.474385	0.162529	-2.62123	0.164991	1
ENSBTAG00000001992	CYP51A1	210.761	251.296	170.225	0.67739	-0.561942	0.165065	1
ENSBTAG00000040331	LOC512867	9.91703	14.1901	5.64397	0.39774	-1.3301	0.165109	1
ENSBTAG00000046310	LOC100139826	0.561868	1.12374	0	0	#DIV/0!	0.165231	1
ENSBTAG00000011197	IPMK	201.817	232.876	170.759	0.733261	-0.447602	0.165374	1
ENSBTAG00000034945	LOC525599	68.2201	129.929	6.51155	0.0501164	-4.31857	0.165404	1
ENSBTAG00000040150	LOC509370	0.555551	1.1111	0	0	#DIV/0!	0.165439	1
ENSBTAG00000025554	LRRC73	2.34241	4.55779	0.127019	0.0278685	-5.16522	0.16562	1
ENSBTAG00000032262	LOC787810	0.960869	1.92174	0	0	#DIV/0!	0.165691	1
ENSBTAG00000032262	LOC787830	0.960869	1.92174	0	0	#DIV/0!	0.165691	1
ENSBTAG00000001730	ODF3	0.929912	0.105271	1.75455	16.667	4.05892	0.165827	1
ENSBTAG00000013685	KRT31	0.542718	1.08544	0	0	#DIV/0!	0.165854	1
ENSBTAG00000046046	LRRC30	0.542718	1.08544	0	0	#DIV/0!	0.165854	1
ENSBTAG00000046046	LOC787120	0.542718	1.08544	0	0	#DIV/0!	0.165854	1
ENSBTAG00000010475	MLNR	0.542237	1.08447	0	0	#DIV/0!	0.165869	1
ENSBTAG00000010475	LOC101908247	0.542237	1.08447	0	0	#DIV/0!	0.165869	1
ENSBTAG00000035064	C4H7orf57	0.537404	1.07481	0	0	#DIV/0!	0.166022	1
ENSBTAG00000016073	UGCG	160.4	180.871	139.929	0.77364	-0.370266	0.166409	1
ENSBTAG00000018134	AREG	2.91918	4.92085	0.917513	0.186454	-2.42311	0.166498	1
ENSBTAG00000002415	TSPAN3	365.03	397.762	332.297	0.835418	-0.25943	0.166526	1
ENSBTAG00000002415	LOC101906398	365.03	397.762	332.297	0.835418	-0.25943	0.166526	1
ENSBTAG00000012201	CYP3A5	19.8563	38.4784	1.23412	0.0320731	-4.96249	0.166657	1
ENSBTAG00000000280	LOC781446	0.515258	1.03052	0	0	#DIV/0!	0.166696	1
ENSBTAG00000010112	BPIFB6	1.30466	2.50739	0.101918	0.0406472	-4.6207	0.166908	1
ENSBTAG00000009419	TRIM29	0.52525	0	1.0505	#DIV/0!	#DIV/0!	0.167009	1
ENSBTAG00000036013	OR13C8	0.493273	0.986546	0	0	#DIV/0!	0.167309	1
ENSBTAG00000000805	IQCF1	0.493077	0.986153	0	0	#DIV/0!	0.167314	1
ENSBTAG00000025005	METTL7A	78.9572	97.0229	60.8915	0.627599	-0.672084	0.167479	1
ENSBTAG00000025005	LOC101909901	78.9572	97.0229	60.8915	0.627599	-0.672084	0.167479	1
ENSBTAG00000010179	COL5A3	2763.94	2479.64	3048.24	1.22931	0.297845	0.167544	1
ENSBTAG00000001976	PPP1R17	0.797011	1.4623	0.131717	0.0900747	-3.47273	0.167577	1
ENSBTAG00000048224	LOC100138866	0.472664	0.945328	0	0	#DIV/0!	0.167817	1
ENSBTAG00000032701	CSTL1	0.443961	0.887922	0	0	#DIV/0!	0.168391	1
ENSBTAG00000044564	MIR2284Q	0.3603	0.720601	0	0	#DIV/0!	0.168641	1
ENSBTAG00000005885	LOC783203	0.424713	0.849426	0	0	#DIV/0!	0.168667	1
ENSBTAG00000011733	GIPC2	68.6927	101.382	36.0031	0.355122	-1.49361	0.168721	1
ENSBTAG00000046803	GAS1	834.669	749.326	920.013	1.22779	0.29606	0.168738	1
ENSBTAG00000046718	TEX43	0.401554	0.803108	0	0	#DIV/0!	0.16885	1
ENSBTAG00000011984	LOC527796	25.4378	18.464	32.4117	1.7554	0.811802	0.168895	1
ENSBTAG00000024918	BIRC3	166.501	204.947	128.054	0.624814	-0.678502	0.169052	1
ENSBTAG00000014424	DDN	0.757112	1.38721	0.127019	0.0915645	-3.44907	0.1691	1
ENSBTAG00000019044	BAIAP2	190.467	163.776	217.158	1.32594	0.40702	0.169227	1
ENSBTAG00000020979	NGFR	10.839	6.58022	15.0978	2.29442	1.19813	0.169389	1
ENSBTAG00000001812	H1FOO	0.890049	0.139451	1.64065	11.7651	3.55644	0.169449	1
ENSBTAG00000030230	LOC781685	2.11613	0.802091	3.43017	4.27653	2.09644	0.169504	1
ENSBTAG00000017739	TNK1	10.2802	14.168	6.39231	0.451179	-1.14823	0.169547	1
ENSBTAG00000004560	CLEC4F	3.31153	5.26244	1.36061	0.258552	-1.95147	0.169563	1
ENSBTAG00000046116	LOC615257	22.9893	43.7146	2.26405	0.0517916	-4.27114	0.169688	1
ENSBTAG00000013339	NEBL	20.4406	29.1119	11.7693	0.404277	-1.30658	0.169731	1
ENSBTAG00000025028	MZT1	164.596	191.73	137.462	0.716957	-0.480042	0.169757	1
ENSBTAG00000012745	PPAN	42.0718	52.4048	31.7388	0.605646	-0.723454	0.170007	1
ENSBTAG00000000786	NQO2	91.6132	108.315	74.9116	0.691611	-0.531968	0.170087	1
ENSBTAG00000015170	LCT	524.812	1011.52	38.103	0.037669	-4.73048	0.17026	1
ENSBTAG00000037738	SLC17A4	2.62093	4.55139	0.690463	0.151704	-2.72067	0.170302	1
ENSBTAG00000032808	FASLG	5.57219	7.94171	3.20268	0.403273	-1.31017	0.170307	1
ENSBTAG00000032808	LOC101908770	5.57219	7.94171	3.20268	0.403273	-1.31017	0.170307	1
ENSBTAG00000014233	CCT8	800.443	904.551	696.336	0.769814	-0.377419	0.170654	1
ENSBTAG00000012805	TSPAN13	636.619	757.653	515.586	0.680504	-0.555325	0.170689	1
ENSBTAG00000020018	FRK	487.414	554.023	420.805	0.759544	-0.396794	0.171003	1
ENSBTAG00000023551	MOB3C	97.0835	114.63	79.5366	0.693853	-0.527299	0.171033	1
ENSBTAG00000007374	LHFPL2	197.284	230.258	164.311	0.713595	-0.486822	0.171057	1
ENSBTAG00000037509	LOC782061	27.1038	50.8759	3.33178	0.0654885	-3.93262	0.171137	1
ENSBTAG00000006276	C1QTNF1	138.259	124.161	152.357	1.2271	0.295251	0.171251	1
ENSBTAG00000012246	ANO2	3.55041	5.81592	1.28491	0.220929	-2.17834	0.171497	1
ENSBTAG00000019241	FGF11	1.3288	0.49639	2.16121	4.35387	2.1223	0.171866	1
ENSBTAG00000022528	LOC538552	1.32818	0.486402	2.16996	4.46126	2.15745	0.171912	1
ENSBTAG00000018054	FABP1	759.281	1424.96	93.6003	0.0656862	-3.92827	0.171913	1
ENSBTAG00000004412	TMPRSS11F	1.76773	3.41123	0.124224	0.0364162	-4.77928	0.172009	1
ENSBTAG00000011543	PDCD1	30.5736	24.0177	37.1295	1.54592	0.628468	0.172136	1
ENSBTAG00000016770	GAPT	13.8658	20.232	7.49955	0.370677	-1.43176	0.172489	1
ENSBTAG00000004785	CABP4	0.663857	1.2258	0.101918	0.0831447	-3.58823	0.172501	1
ENSBTAG00000011325	KHK	107.4	130.769	84.0312	0.642591	-0.638028	0.172656	1
ENSBTAG00000015059	MMP13	2.72601	4.57496	0.877059	0.191709	-2.38301	0.172799	1
ENSBTAG00000009145	SLC7A4	33.8729	26.2269	41.5189	1.58307	0.662721	0.172841	1
ENSBTAG00000012656	OVOL1	2.5587	4.74324	0.374163	0.0788835	-3.66413	0.172877	1
ENSBTAG00000016505	TMC7	9.2682	15.0934	3.443	0.228113	-2.13218	0.172894	1
ENSBTAG00000014463	CAMK2D	535.241	464.944	605.537	1.30239	0.381158	0.173187	1
ENSBTAG00000002576	GLDN	2.54506	1.24781	3.8423	3.07924	1.62257	0.173336	1
ENSBTAG00000020015	DFFB	55.4708	43.2807	67.6608	1.5633	0.644597	0.173788	1
ENSBTAG00000031088	LOC782038	2.59412	4.34576	0.84249	0.193865	-2.36688	0.17384	1
ENSBTAG00000040307	LOC518468	1.84534	3.44223	0.248448	0.0721763	-3.79233	0.174163	1
ENSBTAG00000017165	MATN2	232.854	193.929	271.779	1.40143	0.486901	0.174176	1
ENSBTAG00000016575	PDIA2	0.840188	0.149438	1.53094	10.2446	3.3568	0.174232	1
ENSBTAG00000006769	HSD3B1	1.2969	2.22712	0.36667	0.164639	-2.60262	0.17434	1
ENSBTAG00000037969	MALRD1	38.0522	71.0747	5.02965	0.0707657	-3.82081	0.174376	1
ENSBTAG00000045966	GPRIN3	11.8725	20.8097	2.93539	0.141059	-2.82563	0.174542	1
ENSBTAG00000002150	IL17A	0.416822	0.833644	0	0	#DIV/0!	0.174553	1
ENSBTAG00000022640	LOC526508	1.32814	2.55436	0.101918	0.0398997	-4.64748	0.174699	1
ENSBTAG00000021079	C3H1orf210	5.0216	8.11418	1.92902	0.237735	-2.07258	0.174724	1
ENSBTAG00000016202	TREH	16.8355	29.8052	3.86582	0.129703	-2.94672	0.175025	1
ENSBTAG00000044146	NPC1L1	50.2804	95.98	4.58075	0.047726	-4.38908	0.175252	1
ENSBTAG00000001104	CMTM4	37.5799	46.1462	29.0137	0.628734	-0.669479	0.175288	1
ENSBTAG00000027911	OR2G3	0.827624	1.65525	0	0	#DIV/0!	0.175303	1
ENSBTAG00000009933	DTX3L	153.879	170.866	136.891	0.801158	-0.319842	0.175524	1
ENSBTAG00000004555	LRP2	22.8319	39.3261	6.33772	0.161158	-2.63345	0.175566	1
ENSBTAG00000008300	FN1	6914.6	5428.15	8401.05	1.54768	0.63011	0.175947	1
ENSBTAG00000003151	DNAJB11	61.4618	75.556	47.3677	0.626922	-0.673641	0.176019	1
ENSBTAG00000021251	RIPK4	6.05607	10.3782	1.73398	0.16708	-2.58139	0.176059	1
ENSBTAG00000007319	JAG2	136.326	161.596	111.056	0.687246	-0.541101	0.176064	1
ENSBTAG00000026111	LBH	35.6778	49.1125	22.2432	0.452902	-1.14273	0.176242	1
ENSBTAG00000000632	RAD54B	102.856	122.09	83.6221	0.684924	-0.545984	0.176294	1
ENSBTAG00000010360	LRIG1	291.852	258.258	325.446	1.26016	0.333603	0.17634	1
ENSBTAG00000008291	PROCR	373.86	414.505	333.215	0.803886	-0.314937	0.176392	1
ENSBTAG00000046471	LOC787385	0.819304	1.63861	0	0	#DIV/0!	0.176557	1
ENSBTAG00000005419	AOC1	591.222	694.647	487.797	0.702222	-0.510001	0.176617	1
ENSBTAG00000010181	GRPEL1	527.706	582.62	472.791	0.811492	-0.301351	0.176791	1
ENSBTAG00000045886	STARD4	161.818	185.27	138.366	0.746834	-0.42114	0.176865	1
ENSBTAG00000020363	GBA3	13.8557	25.3527	2.3587	0.0930354	-3.42608	0.177131	1
ENSBTAG00000030199	LOC786131	0.625853	1.25171	0	0	#DIV/0!	0.177881	1
ENSBTAG00000027625	SFRP1	103.354	92.2536	114.455	1.24065	0.311101	0.177955	1
ENSBTAG00000001365	C1QTNF9	20.1217	25.9976	14.2459	0.547969	-0.867834	0.178012	1
ENSBTAG00000017010	FAM207A	71.3354	83.0343	59.6364	0.718214	-0.477513	0.17804	1
ENSBTAG00000047112	OR1J4	0.646468	1.29294	0	0	#DIV/0!	0.178169	1
ENSBTAG00000027711	YIF1B	205.894	236.485	175.304	0.741288	-0.431893	0.178314	1
ENSBTAG00000000428	BAK1	50.9285	60.3206	41.5365	0.688595	-0.538273	0.178346	1
ENSBTAG00000040583	LOC615902	1.74725	3.12784	0.36667	0.117228	-3.09261	0.178376	1
ENSBTAG00000040583	LOC616658	1.74725	3.12784	0.36667	0.117228	-3.09261	0.178376	1
ENSBTAG00000011569	AADAC	18.3278	32.3106	4.34509	0.134479	-2.89455	0.178418	1
ENSBTAG00000006928	OAT	1257.75	1494.82	1020.68	0.682811	-0.550441	0.178507	1
ENSBTAG00000003692	UCP2	79.8293	65.5923	94.0663	1.4341	0.52015	0.178564	1
ENSBTAG00000020446	THOP1	228.299	198.725	257.874	1.29764	0.375895	0.178705	1
ENSBTAG00000021969	KLHL29	53.8659	42.7928	64.939	1.51752	0.601716	0.178854	1
ENSBTAG00000020580	TCN1	3.75195	6.23694	1.26696	0.203138	-2.29947	0.178895	1
ENSBTAG00000017180	SLITRK3	2.30451	4.11212	0.496895	0.120837	-3.04887	0.179051	1
ENSBTAG00000012540	GAT	111.718	95.2943	128.143	1.34471	0.42729	0.179403	1
ENSBTAG00000021721	CDSN	1.85948	3.71897	0	0	#DIV/0!	0.179436	1
ENSBTAG00000019038	OR10J5	0.813363	1.62673	0	0	#DIV/0!	0.179438	1
ENSBTAG00000040490	CCDC3	2461.46	2259.93	2662.99	1.17835	0.236772	0.17981	1
ENSBTAG00000000401	TTC24	0.799329	1.59866	0	0	#DIV/0!	0.180022	1
ENSBTAG00000046126	OR1J2	0.799329	1.59866	0	0	#DIV/0!	0.180022	1
ENSBTAG00000018155	MRPS18C	86.0493	101.524	70.5746	0.695152	-0.5246	0.180087	1
ENSBTAG00000019330	PROK2	0.99342	1.98684	0	0	#DIV/0!	0.180217	1
ENSBTAG00000047631	LOC788998	0.99342	1.98684	0	0	#DIV/0!	0.180217	1
ENSBTAG00000001112	SMOX	30.1802	21.0104	39.35	1.87288	0.905262	0.180517	1
ENSBTAG00000019958	NXNL2	1.4228	0.35998	2.48562	6.90488	2.78762	0.180598	1
ENSBTAG00000004361	ZBTB37	65.4638	51.7516	79.1759	1.52992	0.613456	0.180725	1
ENSBTAG00000001026	BCO1	159.633	305.64	13.6249	0.0445782	-4.48752	0.18095	1
ENSBTAG00000004664	COQ4	100.172	118.324	82.021	0.693192	-0.528673	0.181157	1
ENSBTAG00000003038	TAP2	229.574	253.094	206.054	0.814142	-0.296648	0.181249	1
ENSBTAG00000003038	LOC618733	229.574	253.094	206.054	0.814142	-0.296648	0.181249	1
ENSBTAG00000019343	MDFI	445.852	522.697	369.006	0.705965	-0.502331	0.181597	1
ENSBTAG00000003529	ASAH2	59.1751	112.384	5.96624	0.053088	-4.23547	0.181654	1
ENSBTAG00000006795	GCSH	215.313	250.405	180.22	0.719715	-0.474502	0.181959	1
ENSBTAG00000006795	LOC101905887	215.313	250.405	180.22	0.719715	-0.474502	0.181959	1
ENSBTAG00000029995	MIR487A	0.86658	1.48471	0.248448	0.167337	-2.57917	0.182097	1
ENSBTAG00000020283	DUSP5	18.6371	14.5965	22.6777	1.55364	0.635651	0.182325	1
ENSBTAG00000012683	SRRM2	1346.7	1193.66	1499.75	1.25643	0.329325	0.182428	1
ENSBTAG00000012994	LOX	285.016	260.851	309.181	1.18528	0.245223	0.182456	1
ENSBTAG00000001462	FLT4	82.301	69.6391	94.9629	1.36364	0.447466	0.182652	1
ENSBTAG00000009583	SLC22A2	2.38112	4.23633	0.525898	0.12414	-3.00996	0.182686	1
ENSBTAG00000018146	VAT1L	40.9165	35.3764	46.4566	1.31321	0.393095	0.182713	1
ENSBTAG00000019567	IL21R	11.3739	15.5718	7.17603	0.460836	-1.11768	0.182727	1
ENSBTAG00000009359	LOC781022	211.867	239.7	184.034	0.767768	-0.381257	0.182778	1
ENSBTAG00000009359	LOC782705	211.867	239.7	184.034	0.767768	-0.381257	0.182778	1
ENSBTAG00000027321	CCDC18	247.141	276.734	217.548	0.786127	-0.347165	0.183075	1
ENSBTAG00000001965	ENPP7	3.20064	6.31626	0.0850161	0.0134599	-6.21519	0.183145	1
ENSBTAG00000006507	ADAMTS3	96.0727	78.785	113.36	1.43886	0.524924	0.183332	1
ENSBTAG00000009841	CNDP2	301.363	344.27	258.456	0.750736	-0.413622	0.183395	1
ENSBTAG00000046812	TEX38	0.679571	0	1.35914	#DIV/0!	#DIV/0!	0.183398	1
ENSBTAG00000031111	OR6C68	1.16626	2.33251	0	0	#DIV/0!	0.183647	1
ENSBTAG00000000908	HCAR1	190.25	166.592	213.908	1.28402	0.36067	0.183673	1
ENSBTAG00000021015	FAM196A	15.5883	10.6351	20.5416	1.9315	0.949722	0.183767	1
ENSBTAG00000015056	RBP2	349.529	654.986	44.0725	0.0672876	-3.89351	0.183886	1
ENSBTAG00000016058	FAM83B	7.67553	12.48	2.8711	0.230057	-2.11994	0.183988	1
ENSBTAG00000015896	CC2D1B	286.703	256.271	317.134	1.23749	0.307419	0.184344	1
ENSBTAG00000004490	TRIM31	46.8603	78.3368	15.3837	0.196379	-2.34829	0.184345	1
ENSBTAG00000013226	HUS1	56.168	46.2815	66.0544	1.42723	0.513219	0.184939	1
ENSBTAG00000013226	LOC786788	56.168	46.2815	66.0544	1.42723	0.513219	0.184939	1
ENSBTAG00000037795	CYP2C87	31.9929	59.1891	4.79666	0.0810396	-3.62523	0.185156	1
ENSBTAG00000019521	COX6A2	0.777706	1.31766	0.237749	0.180432	-2.47047	0.185194	1
ENSBTAG00000006080	MAST1	1.16263	0.200431	2.12483	10.6013	3.40617	0.185212	1
ENSBTAG00000004038	ABAT	138.696	116.818	160.573	1.37456	0.458972	0.185232	1
ENSBTAG00000039921	LOC614095	0.972805	1.94561	0	0	#DIV/0!	0.185243	1
ENSBTAG00000039921	LOC617033	0.972805	1.94561	0	0	#DIV/0!	0.185243	1
ENSBTAG00000017540	FAM13C	149.01	124.009	174.011	1.40322	0.48874	0.185345	1
ENSBTAG00000047054	CLRN3	11.8513	22.1553	1.54744	0.0698453	-3.83969	0.185382	1
ENSBTAG00000034154	AGMO	130.899	153.109	108.689	0.709881	-0.494351	0.185389	1
ENSBTAG00000001549	LOC505215	1.34037	2.68074	0	0	#DIV/0!	0.185428	1
ENSBTAG00000001549	LOC785392	1.34037	2.68074	0	0	#DIV/0!	0.185428	1
ENSBTAG00000040239	LOC781509	1.34037	2.68074	0	0	#DIV/0!	0.185428	1
ENSBTAG00000040239	LOC782216	1.34037	2.68074	0	0	#DIV/0!	0.185428	1
ENSBTAG00000012594	MRPS6	263.858	295.972	231.744	0.782993	-0.352929	0.185701	1
ENSBTAG00000005072	CUBN	377.443	710.512	44.3743	0.0624539	-4.00107	0.185729	1
ENSBTAG00000017740	TUBAL3	10.3985	18.424	2.37306	0.128802	-2.95677	0.185971	1
ENSBTAG00000003886	BSP3	1.0201	1.90848	0.131717	0.0690165	-3.85691	0.186111	1
ENSBTAG00000001754	AHCYL2	120.941	147.854	94.029	0.63596	-0.652991	0.186135	1
ENSBTAG00000014762	ISG20	5.09942	8.78976	1.40907	0.160308	-2.64108	0.186142	1
ENSBTAG00000014906	VCAN	659.658	568.347	750.969	1.32132	0.40198	0.186378	1
ENSBTAG00000014906	LOC101909176	659.658	568.347	750.969	1.32132	0.40198	0.186378	1
ENSBTAG00000005814	PSME2	341.21	380.277	302.144	0.794535	-0.331817	0.186391	1
ENSBTAG00000007036	SLC17A7	2.27126	3.76614	0.776383	0.206148	-2.27825	0.186561	1
ENSBTAG00000046247	LOC785872	0.54054	1.08108	0	0	#DIV/0!	0.18662	1
ENSBTAG00000046247	LOC788328	0.54054	1.08108	0	0	#DIV/0!	0.18662	1
ENSBTAG00000037856	MGC152281	66.6827	121.639	11.726	0.0963998	-3.37483	0.186744	1
ENSBTAG00000006659	TMEM116	15.0999	21.5051	8.69471	0.40431	-1.30647	0.186907	1
ENSBTAG00000007785	PKD2L2	23.7064	31.6911	15.7218	0.496095	-1.01131	0.187331	1
ENSBTAG00000021833	GJA8	2.00403	3.43685	0.571212	0.166202	-2.58899	0.187337	1
ENSBTAG00000024851	TRIM14	6.18492	8.74043	3.62941	0.415244	-1.26797	0.18753	1
ENSBTAG00000040090	LOC783205	0.98374	1.84326	0.124224	0.0673937	-3.89124	0.187555	1
ENSBTAG00000030563	PRRG2	17.2929	26.1477	8.43808	0.322709	-1.6317	0.187646	1
ENSBTAG00000009364	LOC510904	1.88015	0.438967	3.32133	7.56624	2.91958	0.188184	1
ENSBTAG00000009364	LOC514552	1.88015	0.438967	3.32133	7.56624	2.91958	0.188184	1
ENSBTAG00000000082	KCNJ14	0.842857	0.139451	1.54626	11.0882	3.47096	0.188294	1
ENSBTAG00000030629	MGC127133	23.4485	43.5597	3.3374	0.0766166	-3.7062	0.188443	1
ENSBTAG00000030629	LOC101908859	23.4485	43.5597	3.3374	0.0766166	-3.7062	0.188443	1
ENSBTAG00000004944	ANXA10	1.1121	2.2242	0	0	#DIV/0!	0.188502	1
ENSBTAG00000026986	TTN	490.257	575.498	405.016	0.703766	-0.506833	0.188623	1
ENSBTAG00000012894	SAMD9	179.183	232.527	125.839	0.541178	-0.885825	0.18867	1
ENSBTAG00000014594	LOC787428	0.854015	1.60611	0.101918	0.0634566	-3.97809	0.188788	1
ENSBTAG00000047095	LOC783655	1.02666	1.9291	0.124224	0.0643948	-3.95691	0.188923	1
ENSBTAG00000047095	LOC783756	1.02666	1.9291	0.124224	0.0643948	-3.95691	0.188923	1
ENSBTAG00000011935	RASSF6	4.35432	8.15185	0.556793	0.0683026	-3.87191	0.189245	1
ENSBTAG00000046026	SLC39A4	60.381	115.661	5.10078	0.044101	-4.50304	0.189366	1
ENSBTAG00000023374	FUT1	8.91641	13.2183	4.61455	0.349104	-1.51827	0.189412	1
ENSBTAG00000009816	SCX	11.7084	16.751	6.66582	0.397936	-1.32939	0.18949	1
ENSBTAG00000010856	SLC8A2	1.43704	2.5083	0.365778	0.145827	-2.77767	0.189512	1
ENSBTAG00000037485	LOC504490	0.807431	1.51294	0.101918	0.0673644	-3.89187	0.189615	1
ENSBTAG00000037485	LOC506317	0.807431	1.51294	0.101918	0.0673644	-3.89187	0.189615	1
ENSBTAG00000037485	LOC513770	0.807431	1.51294	0.101918	0.0673644	-3.89187	0.189615	1
ENSBTAG00000010351	SNX25	138.197	159.8	116.594	0.729624	-0.454774	0.189736	1
ENSBTAG00000013683	LOC521676	0.399732	0.799464	0	0	#DIV/0!	0.18976	1
ENSBTAG00000008857	GALR3	1.92114	0.703507	3.13877	4.4616	2.15756	0.189911	1
ENSBTAG00000003544	S1PR5	3.81778	1.54596	6.08961	3.93906	1.97785	0.189912	1
ENSBTAG00000007698	TMEM59L	10.1261	5.40439	14.8479	2.74738	1.45805	0.18993	1
ENSBTAG00000024091	MALL	50.4261	84.2707	16.5815	0.196764	-2.34546	0.190055	1
ENSBTAG00000003840	GUCY1B3	336.884	302.545	371.222	1.227	0.295133	0.190129	1
ENSBTAG00000035182	LOC531051	0.916349	1.70098	0.131717	0.0774357	-3.69086	0.190255	1
ENSBTAG00000035182	SERPINB12	0.916349	1.70098	0.131717	0.0774357	-3.69086	0.190255	1
ENSBTAG00000016649	CCND2	596.791	664.791	528.79	0.795423	-0.330206	0.190365	1
ENSBTAG00000038462	TMEM182	4.62908	7.2177	2.04046	0.282703	-1.82264	0.190406	1
ENSBTAG00000013368	ANKRD22	6.00471	9.84352	2.16591	0.220034	-2.1842	0.190492	1
ENSBTAG00000009039	OR4K5	2.17541	4.01826	0.332554	0.0827606	-3.59491	0.190904	1
ENSBTAG00000013222	CD109	289.942	266.659	313.225	1.17463	0.232204	0.191111	1
ENSBTAG00000018186	PDXK	243.245	276.699	209.79	0.758188	-0.399373	0.19134	1
ENSBTAG00000012064	ZNF473	46.5249	36.195	56.8548	1.57079	0.651492	0.191488	1
ENSBTAG00000024632	LRP1B	5.78576	9.44837	2.12315	0.22471	-2.15386	0.191494	1
ENSBTAG00000009350	PLA2G12B	11.8088	21.9383	1.6793	0.0765463	-3.70752	0.191503	1
ENSBTAG00000040056	LTB4R2	15.9149	22.7554	9.07428	0.398774	-1.32636	0.191561	1
ENSBTAG00000007492	ADAMTSL2	22.3486	14.6628	30.0344	2.04834	1.03446	0.191718	1
ENSBTAG00000004259	HPCAL1	44.5247	52.4292	36.6201	0.698469	-0.517732	0.191748	1
ENSBTAG00000003724	BRDT	0.878619	1.63301	0.124224	0.0760702	-3.71652	0.191774	1
ENSBTAG00000038531	LOC516467	1.36998	2.63804	0.101918	0.0386341	-4.69398	0.19179	1
ENSBTAG00000039120	LOC509128	1.20748	2.16652	0.248448	0.114676	-3.12436	0.192156	1
ENSBTAG00000008687	PCSK2	0.868898	1.63588	0.101918	0.0623019	-4.00458	0.192165	1
ENSBTAG00000011628	EGFR	526.167	454.762	597.573	1.31404	0.394004	0.192349	1
ENSBTAG00000013476	CPA5	1.34926	2.28203	0.416485	0.182507	-2.45398	0.192366	1
ENSBTAG00000009153	MLXIPL	134.191	117.062	151.32	1.29266	0.370339	0.192406	1
ENSBTAG00000045879	FAM26E	44.3954	34.1582	54.6327	1.5994	0.677534	0.192468	1
ENSBTAG00000005585	LOC104974005	191.6	353.72	29.4791	0.0833403	-3.58484	0.192594	1
ENSBTAG00000005261	FCGBP	493.846	926.254	61.4385	0.0663301	-3.91419	0.192703	1
ENSBTAG00000037775	LOC100141266	14.4037	18.5301	10.2773	0.554628	-0.850407	0.192735	1
ENSBTAG00000002245	MRGPRX2	0.622751	1.2455	0	0	#DIV/0!	0.192764	1
ENSBTAG00000018669	PLB1	430.18	821.5	38.8597	0.0473034	-4.40191	0.192824	1
ENSBTAG00000013717	PRAP1	328.789	614.214	43.364	0.0706008	-3.82417	0.19287	1
ENSBTAG00000047491	CACNA1S	0.969557	0.346952	1.59216	4.589	2.19818	0.192903	1
ENSBTAG00000012066	PECAM1	505.38	464.126	546.634	1.17777	0.236059	0.193048	1
ENSBTAG00000031937	LOC618010	0.845727	1.55974	0.131717	0.084448	-3.56579	0.193097	1
ENSBTAG00000013472	COL1A2	11689.6	10026	13353.1	1.33184	0.413421	0.19318	1
ENSBTAG00000006901	NIPSNAP3A	191.097	214.489	167.706	0.781884	-0.354973	0.193185	1
ENSBTAG00000017602	TMEM45B	53.5802	101.067	6.09291	0.0602856	-4.05204	0.19352	1
ENSBTAG00000012053	ACCSL	1.17096	2.10696	0.234954	0.111513	-3.16472	0.19353	1
ENSBTAG00000017166	C9H6orf58	1.40825	2.56526	0.251243	0.0979405	-3.35195	0.193609	1
ENSBTAG00000001125	ADAMDEC1	14.4442	22.6513	6.23704	0.27535	-1.86066	0.193627	1
ENSBTAG00000001125	LOC507019	14.4442	22.6513	6.23704	0.27535	-1.86066	0.193627	1
ENSBTAG00000012726	PSMB5	419.382	473.12	365.644	0.772836	-0.371767	0.193637	1
ENSBTAG00000016070	LINGO2	1.30913	2.18587	0.432382	0.197808	-2.33783	0.193672	1
ENSBTAG00000019447	NPVF	1.16674	2.12964	0.203837	0.0957142	-3.38512	0.193689	1
ENSBTAG00000034952	SPAG11B	2.47526	4.95051	0	0	#DIV/0!	0.193774	1
ENSBTAG00000046152	MGAM	89.5724	161.666	17.4787	0.108116	-3.20935	0.19407	1
ENSBTAG00000004862	TUB	70.5209	82.2811	58.7607	0.714146	-0.485708	0.19412	1
ENSBTAG00000038974	STMN3	0.78631	0.139451	1.43317	10.2772	3.36138	0.194165	1
ENSBTAG00000019870	SLC14A1	5.75128	9.65745	1.84512	0.191056	-2.38793	0.194171	1
ENSBTAG00000018379	TMEM175	72.7316	59.7312	85.7321	1.4353	0.521352	0.19456	1
ENSBTAG00000046623	LOC782136	97.2991	113.282	81.3161	0.717819	-0.478308	0.194737	1
ENSBTAG00000023600	APOD	72.3018	60.0542	84.5494	1.40789	0.49353	0.194787	1
ENSBTAG00000009455	IL12RB2	6.62051	10.014	3.22705	0.322255	-1.63372	0.194803	1
ENSBTAG00000033268	ZFHX4	209.041	184.957	233.125	1.26043	0.333912	0.195224	1
ENSBTAG00000012546	LOC509025	4.38387	8.1384	0.629342	0.07733	-3.69283	0.19544	1
ENSBTAG00000022514	CD5L	969.897	1107.95	831.842	0.750793	-0.413514	0.1956	1
ENSBTAG00000006474	EPCAM	81.3994	150.462	12.3365	0.0819907	-3.6084	0.195604	1
ENSBTAG00000001822	SNX10	130.997	145.899	116.095	0.79572	-0.329667	0.195664	1
ENSBTAG00000046564	LOC787423	2.1053	4.12559	0.0850161	0.020607	-5.60072	0.195731	1
ENSBTAG00000005356	ST5	134.79	115.821	153.76	1.32757	0.408785	0.195786	1
ENSBTAG00000039991	UGT2B10	39.796	75.5164	4.07556	0.0539692	-4.21172	0.195905	1
ENSBTAG00000012467	MASP1	160.941	184.807	137.074	0.741717	-0.43106	0.195947	1
ENSBTAG00000004272	ISG12(B)	24.8946	46.8093	2.97988	0.0636599	-3.97347	0.195967	1
ENSBTAG00000010390	SRI	253.251	280.713	225.789	0.804341	-0.314121	0.196497	1
ENSBTAG00000010653	FAM73B	211.59	236.955	186.226	0.78591	-0.347563	0.196664	1
ENSBTAG00000040119	LOC524658	1.62712	3.13002	0.124224	0.0396879	-4.65516	0.196674	1
ENSBTAG00000012710	GHRH	0.452284	0	0.904569	#DIV/0!	#DIV/0!	0.196856	1
ENSBTAG00000020249	GLT6D1	1.35588	2.58754	0.124224	0.0480084	-4.38057	0.1969	1
ENSBTAG00000040329	HTR1D	0.777512	1.4308	0.124224	0.0868212	-3.52581	0.196991	1
ENSBTAG00000019772	OXTR	0.931515	0.346952	1.51608	4.36971	2.12754	0.196996	1
ENSBTAG00000014829	MYRFL	32.7439	57.4301	8.05765	0.140304	-2.83338	0.197137	1
ENSBTAG00000014975	SLC4A3	27.522	20.544	34.4999	1.67932	0.747878	0.197442	1
ENSBTAG00000003396	MAFB	77.3848	87.5976	67.1721	0.766826	-0.38303	0.197615	1
ENSBTAG00000018726	RIMS3	2.91719	1.30028	4.53409	3.487	1.80199	0.198052	1
ENSBTAG00000003523	LOC540544	12.3662	22.0999	2.63258	0.119122	-3.06949	0.198336	1
ENSBTAG00000019426	RNF175	1.48968	2.72532	0.254038	0.0932137	-3.42331	0.198467	1
ENSBTAG00000016327	SLC28A2	73.5078	135.764	11.2513	0.0828737	-3.59294	0.198493	1
ENSBTAG00000008172	EGLN3	109.16	125.842	92.4789	0.734882	-0.444416	0.198496	1
ENSBTAG00000010880	TNNI2	192.587	239.965	145.21	0.605131	-0.724681	0.198509	1
ENSBTAG00000010880	LOC790768	192.587	239.965	145.21	0.605131	-0.724681	0.198509	1
ENSBTAG00000005112	OR8G5	0.982492	1.83327	0.131717	0.0718481	-3.79891	0.198777	1
ENSBTAG00000031631	FAM132A	3.20222	6.1924	0.212035	0.0342411	-4.86813	0.19888	1
ENSBTAG00000001801	SYT4	853.063	967.906	738.22	0.762698	-0.390815	0.199141	1
ENSBTAG00000030974	TUBA4A	9.08974	14.4879	3.69161	0.254807	-1.97252	0.199295	1
ENSBTAG00000045922	LOC100300099	1.00451	1.88481	0.124224	0.065908	-3.9234	0.199361	1
ENSBTAG00000014848	NR0B2	7.20304	13.061	1.34505	0.102982	-3.27954	0.199378	1
ENSBTAG00000021791	PARP9	134.547	150.891	118.202	0.78336	-0.352252	0.199405	1
ENSBTAG00000013054	MFSD2A	14.0512	26.1103	1.99214	0.076297	-3.71223	0.199506	1
ENSBTAG00000001915	APOH	3.56587	6.92251	0.20924	0.030226	-5.04807	0.199531	1
ENSBTAG00000045972	LOC616450	0.426345	0	0.852689	#DIV/0!	#DIV/0!	0.199617	1
ENSBTAG00000010665	CBLN3	3.1282	4.6986	1.5578	0.331546	-1.59272	0.199645	1
ENSBTAG00000016413	DUSP26	6.73292	9.36268	4.10317	0.438247	-1.19018	0.199922	1
ENSBTAG00000003209	BLCAP	403.675	456.241	351.11	0.769571	-0.377873	0.200197	1
ENSBTAG00000015441	ACTG2	2.60745	4.23035	0.984554	0.232736	-2.10323	0.200203	1
ENSBTAG00000026181	UGT1A6	36.1115	66.8565	5.3666	0.0802704	-3.63899	0.200251	1
ENSBTAG00000026181	UGT1A1	36.1115	66.8565	5.3666	0.0802704	-3.63899	0.200251	1
ENSBTAG00000047914	CDHR5	57.2942	106.907	7.68177	0.0718549	-3.79877	0.200773	1
ENSBTAG00000046710	LOC508180	1.55287	2.9019	0.203837	0.0702425	-3.83151	0.200822	1
ENSBTAG00000046710	LOC100336901	1.55287	2.9019	0.203837	0.0702425	-3.83151	0.200822	1
ENSBTAG00000026340	LOC101905222	1.08923	1.85488	0.323587	0.174452	-2.5191	0.200831	1
ENSBTAG00000026232	TP53INP1	260.627	222.495	298.759	1.34277	0.42521	0.201145	1
ENSBTAG00000005929	SPTBN2	218.231	258.648	177.814	0.687477	-0.540617	0.201148	1
ENSBTAG00000002473	ANGPTL4	160.26	124.064	196.457	1.58352	0.663134	0.201282	1
ENSBTAG00000035309	OR4F15	3.91995	7.4968	0.343097	0.0457658	-4.44959	0.201367	1
ENSBTAG00000010874	GHSR	0.408695	0	0.817389	#DIV/0!	#DIV/0!	0.201501	1
ENSBTAG00000010215	CREB3L3	62.0316	117.444	6.61907	0.0563593	-4.1492	0.201678	1
ENSBTAG00000003445	ODF1	1.16837	2.23482	0.101918	0.0456048	-4.45467	0.201734	1
ENSBTAG00000020227	FAM72A	2.79564	4.6017	0.989585	0.215048	-2.21727	0.201794	1
ENSBTAG00000011036	CEACAM20	34.0379	62.664	5.41183	0.0863627	-3.53345	0.202012	1
ENSBTAG00000017098	BPIFA1	0.547872	1.09574	0	0	#DIV/0!	0.202052	1
ENSBTAG00000023556	OR10K2	0.547872	1.09574	0	0	#DIV/0!	0.202052	1
ENSBTAG00000048072	LOC510625	2.51795	4.31586	0.720037	0.166835	-2.5835	0.20221	1
ENSBTAG00000048072	LOC787574	2.51795	4.31586	0.720037	0.166835	-2.5835	0.20221	1
ENSBTAG00000048072	LOC789667	2.51795	4.31586	0.720037	0.166835	-2.5835	0.20221	1
ENSBTAG00000046353	LOC100848668	1.61213	2.78135	0.44292	0.159247	-2.65067	0.202358	1
ENSBTAG00000009812	CXCL5	15.7411	9.88798	21.5943	2.18389	1.1269	0.202388	1
ENSBTAG00000019225	SLC39A14	153.359	180.621	126.097	0.698128	-0.518436	0.202392	1
ENSBTAG00000000341	ISOC1	628.058	695.751	560.364	0.805408	-0.312208	0.202492	1
ENSBTAG00000011793	FDX1	676.462	745.231	607.694	0.815444	-0.294342	0.202683	1
ENSBTAG00000003575	LOC539620	27.2255	19.6271	34.8239	1.77428	0.827234	0.202866	1
ENSBTAG00000002816	SARM1	54.5733	42.7663	66.3803	1.55216	0.634279	0.203047	1
ENSBTAG00000047793	TSSC4	146.823	170.137	123.508	0.725931	-0.462095	0.203068	1
ENSBTAG00000011196	C1QB	1034.97	1175.29	894.646	0.761213	-0.393628	0.203099	1
ENSBTAG00000038085	LOC530929	117.835	134.89	100.78	0.747128	-0.420572	0.203128	1
ENSBTAG00000016656	PARP14	310.04	371.346	248.735	0.66982	-0.578155	0.203192	1
ENSBTAG00000013451	RHOH	17.0786	22.0037	12.1534	0.552334	-0.856388	0.203197	1
ENSBTAG00000010995	CINP	316.87	350.747	282.993	0.80683	-0.309663	0.203199	1
ENSBTAG00000007102	GTSE1	13.7996	18.4098	9.18942	0.49916	-1.00242	0.203321	1
ENSBTAG00000008710	KCNH1	102.127	89.1814	115.072	1.29031	0.36772	0.203334	1
ENSBTAG00000008710	LOC101910110	102.127	89.1814	115.072	1.29031	0.36772	0.203334	1
ENSBTAG00000039696	SHD	2.04016	3.79956	0.280762	0.0738933	-3.75841	0.203339	1
ENSBTAG00000010837	HTR4	13.5487	22.016	5.0815	0.230809	-2.11523	0.203417	1
ENSBTAG00000003889	PER1	406.583	361.3	451.867	1.25067	0.322702	0.203509	1
ENSBTAG00000001888	MED13L	844.038	766.294	921.782	1.20291	0.266528	0.203522	1
ENSBTAG00000016972	RAB11FIP4	6.40012	9.19559	3.60466	0.391999	-1.35108	0.203774	1
ENSBTAG00000018182	LOC617817	2.71805	5.06942	0.36667	0.0723298	-3.78927	0.204304	1
ENSBTAG00000010060	SLC43A3	7.29573	5.04803	9.54344	1.89053	0.918788	0.204327	1
ENSBTAG00000013931	FAM96B	80.3799	94.6832	66.0765	0.697869	-0.518971	0.204593	1
ENSBTAG00000013483	TAF1A	73.4481	88.8844	58.0118	0.652665	-0.615584	0.204657	1
ENSBTAG00000024791	LOC529969	1.43286	2.66915	0.196568	0.0736446	-3.76328	0.204722	1
ENSBTAG00000005997	ABCB1	108.18	165.549	50.8113	0.306926	-1.70404	0.20477	1
ENSBTAG00000030210	SLCO6A1	2.01069	3.46719	0.554203	0.159842	-2.64528	0.20482	1
ENSBTAG00000020591	VAMP4	44.3149	54.659	33.9708	0.621504	-0.686165	0.204947	1
ENSBTAG00000045685	PER2	96.0939	73.4909	118.697	1.61512	0.691644	0.205255	1
ENSBTAG00000008431	MOGAT1	5.73572	9.60813	1.86331	0.193931	-2.36639	0.205404	1
ENSBTAG00000036304	CNGB3	3.23457	5.95944	0.509699	0.0855281	-3.54746	0.205454	1
ENSBTAG00000036304	LOC101910133	3.23457	5.95944	0.509699	0.0855281	-3.54746	0.205454	1
ENSBTAG00000010727	ATG4D	52.0227	63.0242	41.0211	0.650879	-0.61954	0.205474	1
ENSBTAG00000030814	TFF2	1.00421	1.75996	0.248448	0.141166	-2.82453	0.2056	1
ENSBTAG00000014953	LOC784517	4.22343	6.53373	1.91313	0.292808	-1.77197	0.205748	1
ENSBTAG00000045690	LOC100295597	0.367869	0	0.735739	#DIV/0!	#DIV/0!	0.2058	1
ENSBTAG00000045690	LOC100295805	0.367869	0	0.735739	#DIV/0!	#DIV/0!	0.2058	1
ENSBTAG00000035915	LOC786628	10.2383	19.0638	1.41276	0.0741071	-3.75424	0.205809	1
ENSBTAG00000015750	AMN	27.9304	50.7376	5.12323	0.100975	-3.30793	0.205829	1
ENSBTAG00000005958	PTK2B	69.8519	80.9935	58.7103	0.724877	-0.464193	0.205892	1
ENSBTAG00000007194	GUCA2B	20.0663	37.2146	2.91814	0.078414	-3.67275	0.20617	1
ENSBTAG00000021494	EN1	0.834194	1.40495	0.263433	0.187503	-2.41501	0.206252	1
ENSBTAG00000030686	RAVER2	15.7877	22.0085	9.56703	0.434698	-1.20192	0.206346	1
ENSBTAG00000030920	LOC615051	74.1287	6.49651	141.761	21.8211	4.44765	0.206409	1
ENSBTAG00000009870	HES6	11.7888	4.81081	18.7667	3.90095	1.96382	0.20645	1
ENSBTAG00000037885	PCDHB1	1.08298	2.04173	0.124224	0.0608425	-4.03878	0.206454	1
ENSBTAG00000020578	PRDM6	34.7594	29.1463	40.3725	1.38517	0.47006	0.20648	1
ENSBTAG00000014140	ATP1B3	157.594	195.537	119.652	0.611917	-0.708593	0.206484	1
ENSBTAG00000032588	TMEM150C	87.2022	75.7263	98.6782	1.30309	0.381937	0.206617	1
ENSBTAG00000005070	LOC618173	0.260045	0.520089	0	0	#DIV/0!	0.206977	1
ENSBTAG00000046509	FAM46C	20.3818	13.5737	27.19	2.00314	1.00226	0.206978	1
ENSBTAG00000009625	DMBX1	1.43666	2.65186	0.22146	0.083511	-3.58189	0.206987	1
ENSBTAG00000031834	LOC514011	180.882	228.348	133.415	0.584264	-0.775309	0.207222	1
ENSBTAG00000013369	COL14A1	2325.02	2059.37	2590.68	1.258	0.331129	0.207236	1
ENSBTAG00000009517	DBI	3133.44	3512.27	2754.61	0.784282	-0.350555	0.20726	1
ENSBTAG00000007113	TRRAP	499.485	445.528	553.442	1.24222	0.312917	0.207289	1
ENSBTAG00000046398	PAG19	2.03183	3.62208	0.441586	0.121915	-3.03605	0.207586	1
ENSBTAG00000046398	LOC784833	2.03183	3.62208	0.441586	0.121915	-3.03605	0.207586	1
ENSBTAG00000003946	NECAB3	18.1208	11.8428	24.3989	2.06024	1.04281	0.20767	1
ENSBTAG00000000070	F13B	1.48254	2.88006	0.0850161	0.0295189	-5.08222	0.207822	1
ENSBTAG00000002910	ECHDC2	429.836	385.767	473.905	1.22848	0.29687	0.207841	1
ENSBTAG00000025183	LOC512899	15.1424	24.986	5.29894	0.212077	-2.23734	0.207927	1
ENSBTAG00000007400	OR2A5	0.268468	0.536935	0	0	#DIV/0!	0.208005	1
ENSBTAG00000011454	FKBP10	90.1265	72.4027	107.85	1.48959	0.574913	0.208693	1
ENSBTAG00000037899	DLK1	79.2517	89.5811	68.9223	0.769384	-0.378225	0.208867	1
ENSBTAG00000001143	LOC511531	87.4586	102.643	72.2743	0.704134	-0.506078	0.208905	1
ENSBTAG00000010788	PPM1E	32.6736	40.8609	24.4863	0.59926	-0.738745	0.208941	1
ENSBTAG00000027118	KCNU1	6.61283	11.7543	1.47136	0.125177	-2.99796	0.208943	1
ENSBTAG00000044027	ITGBL1	145.184	132.944	157.424	1.18413	0.243834	0.208961	1
ENSBTAG00000000789	PPP1R7	247.299	272.986	221.611	0.811805	-0.300795	0.209106	1
ENSBTAG00000018050	CDR2	50.7251	65.95	35.5003	0.538291	-0.893543	0.209117	1
ENSBTAG00000001489	TUBA1A	881.595	1006.66	756.526	0.751518	-0.41212	0.20928	1
ENSBTAG00000001489	LOC782966	881.595	1006.66	756.526	0.751518	-0.41212	0.20928	1
ENSBTAG00000018290	IL9	0.570275	1.14055	0	0	#DIV/0!	0.209461	1
ENSBTAG00000004760	PPYR1	0.283007	0.566015	0	0	#DIV/0!	0.20949	1
ENSBTAG00000018652	CXCL17	0.566275	1.13255	0	0	#DIV/0!	0.209599	1
ENSBTAG00000006227	IDH3A	300.84	344.575	257.106	0.746154	-0.422456	0.209626	1
ENSBTAG00000011810	ANGPTL2	479.665	418.763	540.567	1.29087	0.368342	0.20971	1
ENSBTAG00000010464	MN1	76.9801	68.6552	85.305	1.24251	0.313262	0.209911	1
ENSBTAG00000039446	LOC407163	5.15099	8.31662	1.98537	0.238723	-2.06659	0.210034	1
ENSBTAG00000014626	RARS	443.763	493.421	394.105	0.798719	-0.32424	0.210115	1
ENSBTAG00000010666	KHNYN	189.214	209.756	168.671	0.804127	-0.314505	0.210158	1
ENSBTAG00000020660	LOC527248	0.549345	1.09869	0	0	#DIV/0!	0.210171	1
ENSBTAG00000006056	HEXIM1	268.791	236.771	300.81	1.27047	0.345363	0.21032	1
ENSBTAG00000011802	COL6A1	3875.41	3418.32	4332.51	1.26744	0.341919	0.210332	1
ENSBTAG00000030519	LOC618455	0.734597	1.46919	0	0	#DIV/0!	0.210377	1
ENSBTAG00000010254	MAP3K6	84.7466	70.7782	98.715	1.39471	0.479964	0.210526	1
ENSBTAG00000001297	LOC282685	1.81268	3.00423	0.621119	0.206748	-2.27406	0.210676	1
ENSBTAG00000017541	TBX20	1.43234	2.52913	0.335554	0.132675	-2.91403	0.210889	1
ENSBTAG00000023309	LOC509854	22.5824	29.1017	16.0631	0.551965	-0.857352	0.21096	1
ENSBTAG00000023309	LOC100337053	22.5824	29.1017	16.0631	0.551965	-0.857352	0.21096	1
ENSBTAG00000038325	CES4A	0.785115	0.149758	1.42047	9.48509	3.24566	0.210977	1
ENSBTAG00000000586	LOC505334	675.377	597.163	753.591	1.26195	0.335658	0.211006	1
ENSBTAG00000000586	C20H5orf42	675.377	597.163	753.591	1.26195	0.335658	0.211006	1
ENSBTAG00000021286	SLC37A1	30.6678	36.7353	24.6003	0.669663	-0.578493	0.211056	1
ENSBTAG00000011720	HSD17B6	2.21979	4.09112	0.34845	0.0851721	-3.55348	0.211089	1
ENSBTAG00000039531	LCN12	0.304431	0.608862	0	0	#DIV/0!	0.211124	1
ENSBTAG00000003234	HSD17B2	30.7372	57.4207	4.05373	0.070597	-3.82425	0.211146	1
ENSBTAG00000047671	PRP2	0.51771	1.03542	0	0	#DIV/0!	0.211179	1
ENSBTAG00000007029	OR4E2	2.18247	3.85306	0.511881	0.132851	-2.91212	0.211309	1
ENSBTAG00000018563	SFRP2	153.565	171.908	135.222	0.786594	-0.346309	0.211466	1
ENSBTAG00000009336	LXN	73.8778	87.3366	60.419	0.691795	-0.531584	0.211546	1
ENSBTAG00000020351	SLC34A1	1.35401	2.623	0.0850161	0.0324118	-4.94734	0.211604	1
ENSBTAG00000012538	KLK14	0.314643	0.629287	0	0	#DIV/0!	0.211711	1
ENSBTAG00000007618	LOC504295	52.808	97.4555	8.16053	0.083736	-3.57801	0.211734	1
ENSBTAG00000024874	LOC780876	0.323031	0.646063	0	0	#DIV/0!	0.212114	1
ENSBTAG00000024874	LOC101902617	0.323031	0.646063	0	0	#DIV/0!	0.212114	1
ENSBTAG00000047891	GIMD1	4.07707	7.20503	0.949103	0.131728	-2.92437	0.212148	1
ENSBTAG00000022622	CISH	165.772	197.037	134.507	0.68265	-0.550781	0.212228	1
ENSBTAG00000021008	ZNF219	68.0759	59.469	76.6828	1.28946	0.366766	0.212263	1
ENSBTAG00000025311	GMFB	905.701	1013.94	797.46	0.786495	-0.34649	0.212265	1
ENSBTAG00000031832	LOC786846	1.5412	2.73203	0.350366	0.128244	-2.96304	0.212289	1
ENSBTAG00000000029	LYZL6	0.472512	0.945024	0	0	#DIV/0!	0.212403	1
ENSBTAG00000018543	VIL1	289.58	536.773	42.3866	0.0789656	-3.66263	0.21248	1
ENSBTAG00000008150	PKIA	53.4843	78.3688	28.5997	0.364938	-1.45428	0.212506	1
ENSBTAG00000032236	CA1	0.462525	0.925049	0	0	#DIV/0!	0.212626	1
ENSBTAG00000037739	LOC615170	0.462365	0.924729	0	0	#DIV/0!	0.21263	1
ENSBTAG00000037739	LOC618396	0.462365	0.924729	0	0	#DIV/0!	0.21263	1
ENSBTAG00000037739	LOC788148	0.462365	0.924729	0	0	#DIV/0!	0.21263	1
ENSBTAG00000037739	LOC100297996	0.462365	0.924729	0	0	#DIV/0!	0.21263	1
ENSBTAG00000020836	FAM92B	2.10044	3.32844	0.872444	0.262118	-1.93171	0.212663	1
ENSBTAG00000026278	CLDN4	39.2322	73.1828	5.28168	0.0721711	-3.79243	0.212673	1
ENSBTAG00000022242	DPP3	255.422	284.828	226.016	0.793519	-0.333664	0.212872	1
ENSBTAG00000046819	LOC100335238	0.440441	0.880882	0	0	#DIV/0!	0.213042	1
ENSBTAG00000048112	GPX2	0.355832	0.711664	0	0	#DIV/0!	0.213127	1
ENSBTAG00000010299	NOL4	2.89456	5.3086	0.480517	0.0905168	-3.46567	0.213135	1
ENSBTAG00000048233	LOC787991	0.887492	1.77498	0	0	#DIV/0!	0.213143	1
ENSBTAG00000010420	PCDH17	22.7154	17.3387	28.0921	1.6202	0.696171	0.213202	1
ENSBTAG00000045684	LOC787866	0.418198	0.836395	0	0	#DIV/0!	0.21333	1
ENSBTAG00000039522	CYCT	0.384018	0.768036	0	0	#DIV/0!	0.213441	1
ENSBTAG00000013134	SOST	3.63469	5.57871	1.69066	0.303056	-1.72234	0.213877	1
ENSBTAG00000000162	ANAPC16	308.53	347.205	269.855	0.77722	-0.363605	0.213958	1
ENSBTAG00000023032	SFTPA1	3.55848	5.41623	1.70073	0.314006	-1.67113	0.214161	1
ENSBTAG00000023032	MBL1	3.55848	5.41623	1.70073	0.314006	-1.67113	0.214161	1
ENSBTAG00000007306	RAB3C	3.23744	5.27606	1.19882	0.227219	-2.13784	0.214273	1
ENSBTAG00000026916	PRR13	96.9558	126.219	67.6921	0.536305	-0.898874	0.21435	1
ENSBTAG00000011866	PCBD1	230.076	255.147	205.006	0.803482	-0.315663	0.214362	1
ENSBTAG00000039714	LOC523126	37.1965	52.2664	22.1265	0.423341	-1.24011	0.214627	1
ENSBTAG00000039714	LOC101903448	37.1965	52.2664	22.1265	0.423341	-1.24011	0.214627	1
ENSBTAG00000039664	LOC101906101	7.36629	3.25634	11.4762	3.52428	1.81733	0.214717	1
ENSBTAG00000018706	PCTP	87.386	101.009	73.7629	0.730261	-0.453516	0.21477	1
ENSBTAG00000048257	LOC534967	6.10723	9.11242	3.10204	0.340419	-1.55462	0.21493	1
ENSBTAG00000017834	PRELP	336.238	300.953	371.523	1.23449	0.303917	0.21506	1
ENSBTAG00000009586	CDC25A	10.4651	14.4798	6.45038	0.445476	-1.16658	0.215176	1
ENSBTAG00000011184	FTH1	3177.83	3472.21	2883.45	0.830436	-0.268059	0.215335	1
ENSBTAG00000005791	UROS	53.9034	44.2436	63.5631	1.43666	0.522719	0.215339	1
ENSBTAG00000018040	PSMB10	191.955	211.332	172.579	0.816624	-0.292256	0.21535	1
ENSBTAG00000001410	GRAMD1B	23.0452	32.4818	13.6086	0.41896	-1.25512	0.215412	1
ENSBTAG00000044395	MIR2336	0.918381	1.83676	0	0	#DIV/0!	0.215463	1
ENSBTAG00000004765	LOC521946	1.60713	3.21426	0	0	#DIV/0!	0.215923	1
ENSBTAG00000004765	LOC783558	1.60713	3.21426	0	0	#DIV/0!	0.215923	1
ENSBTAG00000008335	LOC523992	1.08878	2.17757	0	0	#DIV/0!	0.216183	1
ENSBTAG00000010660	CACNA1C	41.5838	34.9315	48.2362	1.38088	0.465589	0.216298	1
ENSBTAG00000039877	LOC513101	1.83511	3.17332	0.496895	0.156585	-2.67498	0.216394	1
ENSBTAG00000006819	CTAGE5	297.536	341.131	253.941	0.744408	-0.425834	0.216618	1
ENSBTAG00000039077	LOC785752	0.805114	1.4995	0.11073	0.0738447	-3.75936	0.216716	1
ENSBTAG00000038022	LOC532036	1.26765	2.16263	0.372671	0.172323	-2.53681	0.216733	1
ENSBTAG00000038022	LOC782193	1.26765	2.16263	0.372671	0.172323	-2.53681	0.216733	1
ENSBTAG00000001101	IFNLR1	3.63907	6.47698	0.80116	0.123694	-3.01516	0.216843	1
ENSBTAG00000022991	NBEA	437.883	392.546	483.221	1.23099	0.299822	0.216901	1
ENSBTAG00000044059	CHRNA10	40.3107	68.198	12.4234	0.182167	-2.45667	0.216925	1
ENSBTAG00000044059	LOC100852124	40.3107	68.198	12.4234	0.182167	-2.45667	0.216925	1
ENSBTAG00000015358	ALDOB	69.8367	122.865	16.8079	0.136799	-2.86987	0.217053	1
ENSBTAG00000040478	LOC519176	1.06097	2.12193	0	0	#DIV/0!	0.217105	1
ENSBTAG00000026122	ZNF804A	2.76659	4.92538	0.607799	0.123401	-3.01857	0.217511	1
ENSBTAG00000019722	GUCY2C	64.3766	115.307	13.4456	0.116607	-3.10028	0.217555	1
ENSBTAG00000021301	ACSF2	693.202	624.886	761.517	1.21865	0.285282	0.217663	1
ENSBTAG00000000074	NFIA	633.881	567.816	699.947	1.2327	0.301824	0.21814	1
ENSBTAG00000010033	CYP2J2	23.5367	41.6502	5.42311	0.130206	-2.94113	0.218161	1
ENSBTAG00000010033	LOC511936	23.5367	41.6502	5.42311	0.130206	-2.94113	0.218161	1
ENSBTAG00000040368	AAGAB	362.169	398.611	325.727	0.817153	-0.291321	0.218321	1
ENSBTAG00000009474	LOC529047	1.0577	2.1154	0	0	#DIV/0!	0.218378	1
ENSBTAG00000040340	PAG21	1.0577	2.1154	0	0	#DIV/0!	0.218378	1
ENSBTAG00000045478	MIR2308	0.472992	0.945985	0	0	#DIV/0!	0.218424	1
ENSBTAG00000045651	LOC527450	0.472992	0.945985	0	0	#DIV/0!	0.218424	1
ENSBTAG00000047016	LOC614090	0.472992	0.945985	0	0	#DIV/0!	0.218424	1
ENSBTAG00000008307	PLCH1	6.9867	12.2776	1.69578	0.138119	-2.85601	0.21844	1
ENSBTAG00000007359	PROP1	3.04611	5.49808	0.594131	0.108062	-3.21008	0.218609	1
ENSBTAG00000019920	CCDC64B	1.11661	1.81434	0.418888	0.230876	-2.11481	0.218623	1
ENSBTAG00000022613	CYCS	253.17	301.213	205.127	0.681005	-0.554263	0.218832	1
ENSBTAG00000030587	LASP1	1293.82	1422.15	1165.48	0.81952	-0.287149	0.219098	1
ENSBTAG00000030587	LOC787753	1293.82	1422.15	1165.48	0.81952	-0.287149	0.219098	1
ENSBTAG00000020558	APOC2	8.69957	16.4053	0.99379	0.0605772	-4.04508	0.219099	1
ENSBTAG00000009849	PLAC8	2.58799	3.75557	1.42041	0.378213	-1.40273	0.219154	1
ENSBTAG00000001279	MPP2	1.53459	2.46755	0.601624	0.243814	-2.03615	0.219164	1
ENSBTAG00000016771	PLK2	490.135	464.111	516.159	1.11215	0.153346	0.219264	1
ENSBTAG00000046649	SGPP2	3.53185	6.02427	1.03943	0.172541	-2.53499	0.219315	1
ENSBTAG00000025340	CDHR2	176.336	331.814	20.8566	0.0628562	-3.9918	0.219376	1
ENSBTAG00000022004	FLNB	2777.76	2501.3	3054.22	1.22105	0.288123	0.219383	1
ENSBTAG00000039764	IER5	77.768	90.4121	65.124	0.720301	-0.473328	0.219429	1
ENSBTAG00000044126	SNTB1	133.567	115.666	151.468	1.30953	0.389046	0.219684	1
ENSBTAG00000038075	LOC613395	1.70809	3.06581	0.350366	0.114282	-3.12933	0.219862	1
ENSBTAG00000038075	OR52J3	1.70809	3.06581	0.350366	0.114282	-3.12933	0.219862	1
ENSBTAG00000038075	LOC786151	1.70809	3.06581	0.350366	0.114282	-3.12933	0.219862	1
ENSBTAG00000038075	LOC788703	1.70809	3.06581	0.350366	0.114282	-3.12933	0.219862	1
ENSBTAG00000038075	LOC100852055	1.70809	3.06581	0.350366	0.114282	-3.12933	0.219862	1
ENSBTAG00000038472	OR5V1	1.43381	2.86763	0	0	#DIV/0!	0.220026	1
ENSBTAG00000003636	LIPA	395.458	417.389	373.528	0.894916	-0.160176	0.220136	1
ENSBTAG00000016568	LUC7L	231.682	208.356	255.008	1.22391	0.291493	0.220251	1
ENSBTAG00000013284	SGK3	346.242	383.869	308.615	0.803959	-0.314806	0.220879	1
ENSBTAG00000010444	ERBB3	119.76	186.336	53.1839	0.28542	-1.80884	0.220946	1
ENSBTAG00000009677	PARP10	109.186	122.372	96.0003	0.784493	-0.350168	0.221053	1
ENSBTAG00000017786	FCRL6	1.68818	2.90625	0.470116	0.16176	-2.62807	0.221066	1
ENSBTAG00000009191	TUSC3	119.216	102.393	136.04	1.32861	0.409916	0.221103	1
ENSBTAG00000001003	CKMT2	0.697356	0.105271	1.28944	12.2488	3.61457	0.221113	1
ENSBTAG00000000265	SYNPR	7.80639	13.1105	2.50228	0.190861	-2.3894	0.221315	1
ENSBTAG00000008766	SLC9A1	63.564	91.6166	35.5115	0.38761	-1.36732	0.221427	1
ENSBTAG00000039662	LOC515551	397.897	345.013	450.781	1.30656	0.385776	0.221536	1
ENSBTAG00000024888	PDE5A	696.15	616.348	775.953	1.25895	0.332225	0.221613	1
ENSBTAG00000018709	CATSPERB	9.98626	13.8078	6.16473	0.446467	-1.16337	0.221676	1
ENSBTAG00000005049	BLK	4.47751	6.88683	2.06819	0.300311	-1.73547	0.2217	1
ENSBTAG00000015436	SLC27A4	180.022	325.233	34.8119	0.107037	-3.22382	0.221727	1
ENSBTAG00000015436	LOC100851032	180.022	325.233	34.8119	0.107037	-3.22382	0.221727	1
ENSBTAG00000004821	LOC787150	0.89839	1.79678	0	0	#DIV/0!	0.22178	1
ENSBTAG00000004821	LOC101909457	0.89839	1.79678	0	0	#DIV/0!	0.22178	1
ENSBTAG00000018383	ATAD5	26.9257	34.7948	19.0565	0.547681	-0.868592	0.221873	1
ENSBTAG00000040254	MIR1193	1.443	2.27431	0.611692	0.268957	-1.89456	0.221982	1
ENSBTAG00000015526	PIWIL3	2.50296	4.15754	0.848377	0.204058	-2.29295	0.222157	1
ENSBTAG00000012419	BCL2L15	30.9786	53.0873	8.86983	0.16708	-2.58139	0.222175	1
ENSBTAG00000017810	EFHC1	22.4523	28.4317	16.4729	0.579383	-0.78741	0.222286	1
ENSBTAG00000006615	CASP7	63.8218	80.2386	47.4051	0.590802	-0.759253	0.222304	1
ENSBTAG00000021945	NID2	816.598	740.529	892.667	1.20544	0.269565	0.222386	1
ENSBTAG00000005305	NTS	11.3989	16.5682	6.22968	0.376003	-1.41119	0.22254	1
ENSBTAG00000000639	APRT	235.358	258.368	212.348	0.82188	-0.283	0.222748	1
ENSBTAG00000019617	PTPN22	12.0535	16.3701	7.73691	0.472624	-1.08123	0.222782	1
ENSBTAG00000002129	KLF5	41.229	67.6023	14.8557	0.219752	-2.18605	0.222814	1
ENSBTAG00000015351	STYK1	39.3584	70.2832	8.43358	0.119994	-3.05896	0.223022	1
ENSBTAG00000002174	RERG	113.809	99.7991	127.818	1.28075	0.356993	0.223223	1
ENSBTAG00000035675	LOC100125776	1.10404	1.98661	0.22146	0.111476	-3.16519	0.223268	1
ENSBTAG00000035675	LOC100336980	1.10404	1.98661	0.22146	0.111476	-3.16519	0.223268	1
ENSBTAG00000001229	SLC25A22	87.8423	101.861	73.8237	0.724751	-0.464443	0.223317	1
ENSBTAG00000037988	ZSCAN31	35.0568	29.7333	40.3802	1.35808	0.44157	0.223383	1
ENSBTAG00000002167	NPHS2	0.891081	1.78216	0	0	#DIV/0!	0.223415	1
ENSBTAG00000022986	FAM19A5	3.1119	4.45775	1.76605	0.396174	-1.33579	0.223477	1
ENSBTAG00000011162	ZKSCAN2	18.7136	14.911	22.5161	1.51003	0.59458	0.223508	1
ENSBTAG00000046639	LOC100139733	0.712514	1.42503	0	0	#DIV/0!	0.223767	1
ENSBTAG00000016357	VNN2	54.3253	63.5811	45.0696	0.708853	-0.496442	0.22405	1
ENSBTAG00000031383	SMIM24	68.5355	124.151	12.9199	0.104066	-3.26443	0.224147	1
ENSBTAG00000005623	SOAT2	26.558	48.8436	4.2725	0.087473	-3.51502	0.224161	1
ENSBTAG00000019577	ACKR4	78.7359	62.2324	95.2394	1.53038	0.613892	0.224219	1
ENSBTAG00000008828	IGDCC3	0.696339	1.39268	0	0	#DIV/0!	0.22424	1
ENSBTAG00000019939	SLC35D2	44.489	60.0976	28.8805	0.48056	-1.05721	0.224445	1
ENSBTAG00000046691	LOC784799	1.07366	1.90488	0.242447	0.127277	-2.97396	0.224447	1
ENSBTAG00000001042	MXD1	64.3339	88.2209	40.4469	0.458473	-1.12509	0.224448	1
ENSBTAG00000020019	XCR1	2.61099	4.20539	1.01658	0.241733	-2.04851	0.224518	1
ENSBTAG00000021276	TFF3	57.5666	105.883	9.24998	0.0873602	-3.51688	0.224556	1
ENSBTAG00000038347	SLC17A6	2.56176	4.75456	0.368965	0.0776023	-3.68776	0.224565	1
ENSBTAG00000018028	TTLL10	0.899333	0	1.79867	#DIV/0!	#DIV/0!	0.224683	1
ENSBTAG00000047730	LOC788573	0.916823	1.73473	0.0989186	0.0570226	-4.13232	0.224731	1
ENSBTAG00000014912	FMOD	102.803	92.6424	112.963	1.21934	0.286105	0.224733	1
ENSBTAG00000012377	ECHDC3	398.641	357.512	439.769	1.23008	0.298753	0.224747	1
ENSBTAG00000000183	TRAT1	23.6857	36.9698	10.4015	0.281353	-1.82955	0.224824	1
ENSBTAG00000046417	LOC787898	1.55364	2.98026	0.127019	0.04262	-4.55232	0.22484	1
ENSBTAG00000010244	CLIC5	55.6048	72.3932	38.8165	0.536189	-0.899185	0.225127	1
ENSBTAG00000002253	FKBP6	2.61479	4.88862	0.340957	0.069745	-3.84177	0.22526	1
ENSBTAG00000037578	LOC100139881	35.4353	22.6949	48.1757	2.12275	1.08594	0.225263	1
ENSBTAG00000000336	LOC506868	10.3644	16.7075	4.02134	0.24069	-2.05475	0.225283	1
ENSBTAG00000009362	SYNE1	3290.42	2925.94	3654.9	1.24914	0.320935	0.225308	1
ENSBTAG00000016173	LOC788401	1.05096	1.85347	0.248448	0.134044	-2.89922	0.225329	1
ENSBTAG00000016173	OR13F1	1.05096	1.85347	0.248448	0.134044	-2.89922	0.225329	1
ENSBTAG00000000626	STK32A	3.6208	5.77861	1.46298	0.253171	-1.98181	0.225367	1
ENSBTAG00000038485	LOC784214	1.26549	2.53098	0	0	#DIV/0!	0.225385	1
ENSBTAG00000038485	LOC784260	1.26549	2.53098	0	0	#DIV/0!	0.225385	1
ENSBTAG00000004464	C19H17orf53	3.62801	5.42433	1.83169	0.337681	-1.56627	0.225485	1
ENSBTAG00000026266	MYL12B	151.581	167.215	135.946	0.813003	-0.298668	0.225491	1
ENSBTAG00000026266	LOC100336093	151.581	167.215	135.946	0.813003	-0.298668	0.225491	1
ENSBTAG00000011700	PLLP	6.47163	10.7387	2.20453	0.205288	-2.28428	0.225493	1
ENSBTAG00000004351	IL31RA	2.34201	4.0257	0.658318	0.163529	-2.61238	0.225609	1
ENSBTAG00000012628	SLC1A2	5.00792	7.83939	2.17645	0.27763	-1.84876	0.22575	1
ENSBTAG00000012628	LOC789207	5.00792	7.83939	2.17645	0.27763	-1.84876	0.22575	1
ENSBTAG00000005182	BOLA-A	491.07	526.582	455.557	0.865122	-0.209025	0.22584	1
ENSBTAG00000015264	ITGAE	108.331	125.873	90.7885	0.721269	-0.471392	0.225942	1
ENSBTAG00000009126	YBX2	16.9263	22.8282	11.0243	0.482925	-1.05013	0.226094	1
ENSBTAG00000046041	LOC100299180	71.8839	103.585	40.1833	0.387927	-1.36614	0.226326	1
ENSBTAG00000016415	LTA4H	141.606	174.099	109.113	0.626733	-0.674077	0.22633	1
ENSBTAG00000016415	LOC789016	141.606	174.099	109.113	0.626733	-0.674077	0.22633	1
ENSBTAG00000047207	LOC539009	1.95332	3.38345	0.523193	0.154633	-2.69308	0.226448	1
ENSBTAG00000032442	LOC104969118	0.866018	1.60781	0.124224	0.0772626	-3.69409	0.226816	1
ENSBTAG00000004909	GP1BA	1.56642	2.82169	0.311158	0.110274	-3.18084	0.226912	1
ENSBTAG00000036437	MIR33B	4.12262	6.14941	2.09583	0.340817	-1.55293	0.226918	1
ENSBTAG00000000477	TLR5	14.6202	19.7921	9.44828	0.477376	-1.0668	0.226996	1
ENSBTAG00000005622	LITAF	112.525	131.303	93.7457	0.713962	-0.486081	0.227078	1
ENSBTAG00000006629	LOC511657	1.72572	3.32721	0.124224	0.0373357	-4.7433	0.227256	1
ENSBTAG00000006812	FAM181B	17.8676	21.8145	13.9207	0.63814	-0.648054	0.227361	1
ENSBTAG00000030838	LOC788665	0.998531	1.77092	0.226142	0.127698	-2.9692	0.227365	1
ENSBTAG00000021013	TUBB4A	36.6124	68.1619	5.06296	0.0742786	-3.75091	0.227415	1
ENSBTAG00000013555	ACVR1B	33.7815	41.5498	26.0132	0.626073	-0.675598	0.227485	1
ENSBTAG00000014722	TSTD2	107.905	90.8903	124.919	1.37439	0.458795	0.22761	1
ENSBTAG00000047689	LOC788704	2.26623	3.92096	0.61151	0.155959	-2.68076	0.22766	1
ENSBTAG00000047689	LOC101908504	2.26623	3.92096	0.61151	0.155959	-2.68076	0.22766	1
ENSBTAG00000017420	ZMAT4	1.90294	3.67416	0.131717	0.0358495	-4.80191	0.227824	1
ENSBTAG00000033708	LOC100336340	0.895899	1.7918	0	0	#DIV/0!	0.22784	1
ENSBTAG00000035736	LOC614287	3.41499	6.3509	0.479083	0.0754355	-3.72861	0.227921	1
ENSBTAG00000003169	FBXO24	16.1895	11.8231	20.5559	1.73863	0.797947	0.227921	1
ENSBTAG00000000585	LY6G6C	0.918541	1.83708	0	0	#DIV/0!	0.228075	1
ENSBTAG00000007502	CKMT1B	20.5944	36.7516	4.43722	0.120736	-3.05008	0.228119	1
ENSBTAG00000001737	ZCCHC6	598.139	662.66	533.618	0.805266	-0.312463	0.228251	1
ENSBTAG00000037902	FAM229A	23.9455	29.796	18.0951	0.6073	-0.71952	0.228258	1
ENSBTAG00000005952	CEBPE	2.3349	0.954697	3.7151	3.89139	1.96029	0.228335	1
ENSBTAG00000007741	CRLF1	31.4115	26.066	36.7569	1.41015	0.495848	0.228489	1
ENSBTAG00000037832	ASPHD2	16.1504	19.8319	12.4688	0.628726	-0.669496	0.22859	1
ENSBTAG00000009174	HSD17B14	3.45773	5.06659	1.84888	0.364916	-1.45436	0.228657	1
ENSBTAG00000020427	DNTT	3.40034	6.2963	0.504388	0.0801087	-3.6419	0.228679	1
ENSBTAG00000030520	PROB1	32.423	40.4932	24.3528	0.601403	-0.733596	0.228754	1
ENSBTAG00000046423	LOC618007	4.99707	9.19149	0.80265	0.0873254	-3.51746	0.228772	1
ENSBTAG00000045535	GALNTL5	1.87529	3.25552	0.495055	0.152066	-2.71723	0.22878	1
ENSBTAG00000011563	TNFSF13B	5.87453	7.62168	4.12737	0.541531	-0.884885	0.228863	1
ENSBTAG00000006307	HSD17B11	430.962	560.564	301.361	0.537604	-0.895383	0.229037	1
ENSBTAG00000014194	ADARB2	2.41769	0.777927	4.05745	5.21573	2.38287	0.229059	1
ENSBTAG00000004052	EPGN	2.93488	4.90507	0.964687	0.196671	-2.34614	0.229059	1
ENSBTAG00000002086	PRPF4B	546.525	492.737	600.314	1.21833	0.2849	0.229169	1
ENSBTAG00000039319	LOC100295883	5.42167	9.30102	1.54233	0.165824	-2.59228	0.229301	1
ENSBTAG00000027033	LOC540321	12.6104	19.6188	5.60206	0.285546	-1.80821	0.229388	1
ENSBTAG00000036426	MIR154A	0.944995	1.70306	0.186935	0.109764	-3.18752	0.229432	1
ENSBTAG00000002921	RMDN3	129.183	146.977	111.389	0.75787	-0.399978	0.229435	1
ENSBTAG00000006904	TENC1	498.26	455.401	541.119	1.18823	0.24881	0.229451	1
ENSBTAG00000019295	MDH1	1157.08	1280.99	1033.17	0.806544	-0.310174	0.229584	1
ENSBTAG00000031797	MANF	158.571	181.819	135.324	0.744281	-0.42608	0.229683	1
ENSBTAG00000015228	CD74	1085.86	1177.63	994.085	0.844137	-0.244451	0.229758	1
ENSBTAG00000007164	FGFR3	13.2179	21.4292	5.00653	0.233631	-2.09769	0.230046	1
ENSBTAG00000017698	PSMA8	1.7691	0.602553	2.93564	4.87201	2.28452	0.230231	1
ENSBTAG00000011300	RHAG	3.59572	6.4714	0.720037	0.111264	-3.16793	0.230371	1
ENSBTAG00000009315	CDON	1384.11	1253.01	1515.21	1.20926	0.274126	0.230502	1
ENSBTAG00000015650	TNN	1.81545	2.99801	0.632899	0.211106	-2.24396	0.230586	1
ENSBTAG00000040005	FXYD3	1.99969	3.04368	0.955693	0.313992	-1.6712	0.230593	1
ENSBTAG00000027854	ARHGDIG	0.404129	0	0.808257	#DIV/0!	#DIV/0!	0.230665	1
ENSBTAG00000002321	AMT	68.1592	58.9768	77.3417	1.31139	0.3911	0.230864	1
ENSBTAG00000038679	LOC781324	0.906752	1.59463	0.218873	0.137257	-2.86505	0.230893	1
ENSBTAG00000038679	LOC101909502	0.906752	1.59463	0.218873	0.137257	-2.86505	0.230893	1
ENSBTAG00000013321	LOC529036	3.22303	5.48399	0.962075	0.175433	-2.51101	0.230895	1
ENSBTAG00000003619	SEC24D	299.505	338.479	260.531	0.769712	-0.37761	0.230971	1
ENSBTAG00000006877	MMP16	112.34	95.0155	129.665	1.36468	0.448559	0.231264	1
ENSBTAG00000019200	BPIFB2	0.754588	1.38495	0.124224	0.0896953	-3.47882	0.231328	1
ENSBTAG00000019200	LOC100851627	0.754588	1.38495	0.124224	0.0896953	-3.47882	0.231328	1
ENSBTAG00000018673	TRIM17	20.3739	15.713	25.0348	1.59325	0.671977	0.231628	1
ENSBTAG00000020269	MISP	53.2824	97.8962	8.66859	0.0885488	-3.49738	0.231887	1
ENSBTAG00000003131	NDST4	2.94751	5.46972	0.425297	0.0777548	-3.68492	0.231969	1
ENSBTAG00000020048	MAPK10	4.75049	8.13124	1.36975	0.168455	-2.56956	0.232132	1
ENSBTAG00000020048	MAPK8	4.75049	8.13124	1.36975	0.168455	-2.56956	0.232132	1
ENSBTAG00000010798	SLC23A1	6.73872	9.64615	3.83129	0.397184	-1.33212	0.23217	1
ENSBTAG00000006564	PSMA1	505	561.075	448.924	0.800113	-0.321724	0.232182	1
ENSBTAG00000038428	RELB	24.2993	31.0631	17.5355	0.564513	-0.824921	0.232208	1
ENSBTAG00000012496	MTMR11	31.4906	41.92	21.0613	0.502416	-0.993044	0.232711	1
ENSBTAG00000031682	ZNF484	121.106	105.784	136.428	1.28969	0.367019	0.232772	1
ENSBTAG00000037949	GSTA5	1.07656	2.15311	0	0	#DIV/0!	0.232958	1
ENSBTAG00000005832	ADRBK1	143.728	160.274	127.181	0.79352	-0.333662	0.232979	1
ENSBTAG00000006452	CD3D	30.859	45.3284	16.3896	0.361576	-1.46763	0.233181	1
ENSBTAG00000038761	LOC782807	0.698289	1.26486	0.131717	0.104135	-3.26347	0.233513	1
ENSBTAG00000038761	LOC785256	0.698289	1.26486	0.131717	0.104135	-3.26347	0.233513	1
ENSBTAG00000024691	OR6C1	2.52546	5.05091	0	0	#DIV/0!	0.23371	1
ENSBTAG00000010278	STPG1	1.92362	1.38781	2.45943	1.77217	0.825518	0.233725	1
ENSBTAG00000010047	TIAM2	85.1425	74.7738	95.5111	1.27733	0.353137	0.233801	1
ENSBTAG00000044712	MIR2383	0.755133	0.105271	1.405	13.3465	3.73838	0.23383	1
ENSBTAG00000008609	SEPT8	449.154	494.137	404.171	0.817933	-0.289945	0.233905	1
ENSBTAG00000015095	TTC6	3.36205	6.34393	0.380164	0.0599257	-4.06068	0.234047	1
ENSBTAG00000020788	SLC18A1	4.08933	7.4852	0.693463	0.0926445	-3.43215	0.234081	1
ENSBTAG00000008567	DLEC1	30.1171	22.9895	37.2448	1.62008	0.696064	0.23438	1
ENSBTAG00000008567	LOC101909652	30.1171	22.9895	37.2448	1.62008	0.696064	0.23438	1
ENSBTAG00000007532	TRIM15	3.83482	5.79303	1.87661	0.323943	-1.62619	0.23448	1
ENSBTAG00000004826	ACP5	94.6273	102.706	86.5491	0.842692	-0.246922	0.234641	1
ENSBTAG00000030111	MIR763	0.556103	0	1.11221	#DIV/0!	#DIV/0!	0.234644	1
ENSBTAG00000004995	C1GALT1	311.1	341.949	280.251	0.81957	-0.287062	0.234963	1
ENSBTAG00000018009	LEKR1	7.83703	10.6979	4.97618	0.465156	-1.10421	0.235058	1
ENSBTAG00000014297	MOV10	79.9458	90.3205	69.571	0.770269	-0.376567	0.2351	1
ENSBTAG00000009156	CAMK2N1	44.8405	54.2999	35.381	0.651586	-0.617973	0.235423	1
ENSBTAG00000011975	SERPINB1	74.279	81.9602	66.5978	0.812562	-0.29945	0.235685	1
ENSBTAG00000014555	CASS4	7.08283	10.7789	3.38678	0.314205	-1.67022	0.235759	1
ENSBTAG00000016555	TRPT1	47.8213	57.1734	38.4692	0.672851	-0.571642	0.235853	1
ENSBTAG00000010352	KCNK16	0.633133	1.16435	0.101918	0.0875327	-3.51403	0.235868	1
ENSBTAG00000018440	TAS2R4	1.64139	2.68397	0.598813	0.223107	-2.16419	0.235917	1
ENSBTAG00000025274	TUBB4B	1325.07	1478	1172.14	0.793059	-0.334501	0.236044	1
ENSBTAG00000006950	COPS4	388.024	429.792	346.256	0.805635	-0.311802	0.236053	1
ENSBTAG00000020518	PARK7	660.101	733.381	586.822	0.800161	-0.321639	0.236057	1
ENSBTAG00000045373	MIR2320	0.735764	0.149438	1.32209	8.84708	3.1452	0.236075	1
ENSBTAG00000015592	GPR84	0.874053	1.74811	0	0	#DIV/0!	0.236082	1
ENSBTAG00000008452	IHH	5.40077	10.1372	0.66438	0.065539	-3.9315	0.236094	1
ENSBTAG00000006193	IRAK2	193.175	211.205	175.146	0.829268	-0.270089	0.236108	1
ENSBTAG00000007393	RND2	22.1611	27.5672	16.755	0.60779	-0.718355	0.236126	1
ENSBTAG00000030424	CLEC1A	156.435	184.663	128.207	0.694278	-0.526415	0.236139	1
ENSBTAG00000019783	SPSB2	29.9675	35.6987	24.2363	0.678914	-0.5587	0.236167	1
ENSBTAG00000005093	CES2	129.874	234.992	24.756	0.105348	-3.24676	0.236191	1
ENSBTAG00000016957	LOC616903	33.7607	27.2692	40.2522	1.4761	0.561791	0.236298	1
ENSBTAG00000016841	ATP10B	25.9893	42.0524	9.9262	0.236044	-2.08287	0.236299	1
ENSBTAG00000035883	LOC100851693	1.05441	2.10882	0	0	#DIV/0!	0.23632	1
ENSBTAG00000012759	FBXO41	4.15818	2.28559	6.03077	2.63861	1.39978	0.236546	1
ENSBTAG00000047760	DUS1L	75.2364	85.364	65.1087	0.762719	-0.390777	0.23662	1
ENSBTAG00000014925	NPAS4	1.42443	2.491	0.357859	0.143661	-2.79926	0.23697	1
ENSBTAG00000026417	HBA	0.598637	1.10262	0.0946497	0.0858404	-3.5422	0.236999	1
ENSBTAG00000026417	HBA1	0.598637	1.10262	0.0946497	0.0858404	-3.5422	0.236999	1
ENSBTAG00000030847	GLYATL2	2.02223	3.64278	0.401674	0.110266	-3.18094	0.237006	1
ENSBTAG00000003642	PRDX1	634.202	691.832	576.572	0.833399	-0.262921	0.237107	1
ENSBTAG00000007554	IFI6	146.063	159.326	132.799	0.833505	-0.262737	0.237208	1
ENSBTAG00000004036	GJC1	117.972	102.859	133.086	1.29387	0.371688	0.237261	1
ENSBTAG00000017199	GKN2	2.05783	4.11566	0	0	#DIV/0!	0.237275	1
ENSBTAG00000011256	MYO1B	412.98	379.033	446.927	1.17912	0.237713	0.237361	1
ENSBTAG00000025009	HOXB9	1.41181	2.47517	0.34845	0.140778	-2.8285	0.237418	1
ENSBTAG00000002770	TCN2	445.503	484.628	406.377	0.838534	-0.254059	0.237722	1
ENSBTAG00000030714	LOC509922	1.42344	2.76186	0.0850161	0.0307821	-5.02176	0.237782	1
ENSBTAG00000030714	LOC524160	1.42344	2.76186	0.0850161	0.0307821	-5.02176	0.237782	1
ENSBTAG00000002796	KLHL3	23.4771	18.0741	28.88	1.59786	0.676143	0.237786	1
ENSBTAG00000004561	PAX6	2.96321	5.50044	0.425973	0.0774433	-3.69072	0.238069	1
ENSBTAG00000006833	LMAN1	198.376	226.703	170.049	0.750093	-0.414858	0.238174	1
ENSBTAG00000019152	NYAP2	1.29358	2.46293	0.124224	0.0504373	-4.30937	0.238185	1
ENSBTAG00000047423	ERICH4	2.21784	4.20073	0.234954	0.0559316	-4.16019	0.238185	1
ENSBTAG00000047980	LOC510046	0.929636	1.73505	0.124224	0.0715967	-3.80396	0.238194	1
ENSBTAG00000047037	MIR2903	0.555809	1.00089	0.11073	0.110632	-3.17616	0.238237	1
ENSBTAG00000006635	DBX2	2.05767	4.11534	0	0	#DIV/0!	0.238268	1
ENSBTAG00000016405	OR4C6	0.550881	1.00284	0.0989186	0.0986381	-3.34171	0.238365	1
ENSBTAG00000027879	MPC1	3847.63	4440.19	3255.08	0.733093	-0.447931	0.238597	1
ENSBTAG00000001696	RBM46	2.19652	3.81052	0.582511	0.152869	-2.70963	0.238613	1
ENSBTAG00000010057	GZMB	20.8965	38.3492	3.44374	0.0897996	-3.47715	0.238796	1
ENSBTAG00000003457	ATF5	903.131	1014.24	792.025	0.780908	-0.356775	0.238839	1
ENSBTAG00000021958	GZMA	17.8984	31.336	4.46094	0.142359	-2.8124	0.239073	1
ENSBTAG00000007958	TNS4	1.53742	2.47903	0.595814	0.240342	-2.05684	0.239133	1
ENSBTAG00000013511	VWA5B1	1.53493	2.53255	0.5373	0.212158	-2.23679	0.23921	1
ENSBTAG00000030725	LOC788055	1.1098	2.09537	0.124224	0.0592849	-4.07619	0.239243	1
ENSBTAG00000039964	LOC781828	1.1098	2.09537	0.124224	0.0592849	-4.07619	0.239243	1
ENSBTAG00000039964	LOC789750	1.1098	2.09537	0.124224	0.0592849	-4.07619	0.239243	1
ENSBTAG00000008340	ATOX1	139.101	156.233	121.969	0.780684	-0.357189	0.239431	1
ENSBTAG00000014543	PLXNA4	181.309	161.183	201.435	1.24973	0.321615	0.239551	1
ENSBTAG00000021842	FCGR2B	83.4602	93.2524	73.668	0.789985	-0.340103	0.239763	1
ENSBTAG00000018947	SYT16	1.34509	2.3619	0.328285	0.138992	-2.84693	0.2398	1
ENSBTAG00000003733	TM4SF5	29.3661	53.4592	5.273	0.098636	-3.34174	0.239914	1
ENSBTAG00000031871	NKAPL	35.3129	44.2473	26.3785	0.596161	-0.746226	0.239944	1
ENSBTAG00000020097	PERP	16.6172	30.1266	3.10787	0.103161	-3.27704	0.240129	1
ENSBTAG00000007700	PHYH	712.332	791.36	633.303	0.800272	-0.321437	0.240276	1
ENSBTAG00000008024	UCHL3	213.847	240.747	186.948	0.776533	-0.364881	0.240343	1
ENSBTAG00000010502	SERTAD3	105.955	118.956	92.9534	0.781411	-0.355847	0.240389	1
ENSBTAG00000002101	GDE1	173.343	225.747	120.939	0.535726	-0.900434	0.24041	1
ENSBTAG00000000634	MLPH	11.3615	8.27133	14.4517	1.74721	0.805051	0.240428	1
ENSBTAG00000018657	ATP13A5	4.07477	7.42633	0.723211	0.0973847	-3.36016	0.240519	1
ENSBTAG00000018657	LOC787462	4.07477	7.42633	0.723211	0.0973847	-3.36016	0.240519	1
ENSBTAG00000048250	HSTN	0.865577	1.73115	0	0	#DIV/0!	0.240523	1
ENSBTAG00000001592	INSIG1	404.185	567.057	241.312	0.425551	-1.2326	0.240548	1
ENSBTAG00000020297	PQLC3	57.0787	62.1061	52.0512	0.838101	-0.254804	0.240598	1
ENSBTAG00000018937	HMOX2	221.054	246.014	196.095	0.79709	-0.327186	0.240667	1
ENSBTAG00000014700	DYNC1LI1	309.973	342.749	277.198	0.808751	-0.306233	0.240783	1
ENSBTAG00000047676	PRODH	28.9151	36.1538	21.6764	0.59956	-0.738023	0.240911	1
ENSBTAG00000010458	LOC613822	14.7967	17.9475	11.6458	0.648882	-0.623971	0.241127	1
ENSBTAG00000001621	LOC101908066	14.1967	18.903	9.49048	0.502063	-0.994061	0.241215	1
ENSBTAG00000000601	COL11A2	4.9406	3.35431	6.52689	1.94582	0.960379	0.24142	1
ENSBTAG00000020209	TIGD7	11.4853	15.6292	7.34136	0.46972	-1.09013	0.241563	1
ENSBTAG00000007195	GUCA2A	2.32791	4.34725	0.308567	0.0709798	-3.81645	0.241617	1
ENSBTAG00000013212	COPG1	749.942	835.647	664.237	0.794877	-0.331196	0.241737	1
ENSBTAG00000019008	FBXL16	0.687581	0.105271	1.26989	12.0631	3.59252	0.241906	1
ENSBTAG00000012222	FA2H	3.77057	6.0852	1.45593	0.239257	-2.06337	0.241994	1
ENSBTAG00000007545	PHLPP2	101.126	120.109	82.1422	0.683895	-0.548153	0.242119	1
ENSBTAG00000030302	EDF1	749.952	824.736	675.167	0.818646	-0.288688	0.242152	1
ENSBTAG00000013718	GC	4.84185	9.19465	0.489055	0.0531891	-4.23273	0.242366	1
ENSBTAG00000044197	EDARADD	1.59503	3.10505	0.0850161	0.02738	-5.19074	0.242747	1
ENSBTAG00000012347	SLC51A	7.67708	12.3071	3.04703	0.247582	-2.01402	0.242764	1
ENSBTAG00000002651	PKP2	32.6937	42.453	22.9344	0.540231	-0.888352	0.242809	1
ENSBTAG00000011145	NDUFA4	796.915	868.808	725.022	0.834502	-0.261013	0.242844	1
ENSBTAG00000030468	T2R12	0.72129	1.34066	0.101918	0.076021	-3.71746	0.242853	1
ENSBTAG00000017063	EPB41L4B	41.5582	53.3738	29.7425	0.557248	-0.843607	0.242914	1
ENSBTAG00000015517	LOC524282	2.65841	4.96646	0.350366	0.0705464	-3.82528	0.242956	1
ENSBTAG00000037383	AKAP13	959.105	863.795	1054.41	1.22068	0.287681	0.242958	1
ENSBTAG00000011518	LOC100295410	20.8277	14.0886	27.5668	1.95668	0.968406	0.243077	1
ENSBTAG00000044386	MIR2370	2.01304	0.794827	3.23125	4.06535	2.02338	0.243247	1
ENSBTAG00000010610	DDIT4L	98.1153	83.7763	112.454	1.34232	0.424724	0.243381	1
ENSBTAG00000016751	MYO6	300.31	340.945	259.675	0.761634	-0.39283	0.243421	1
ENSBTAG00000047229	CRIP1	167.811	207.153	128.469	0.620165	-0.689275	0.243736	1
ENSBTAG00000019519	PWWP2B	14.9518	19.8705	10.0332	0.504931	-0.985843	0.243902	1
ENSBTAG00000013065	HFE	45.0001	34.8607	55.1394	1.58171	0.661481	0.244017	1
ENSBTAG00000018232	STOML3	1.68662	2.67977	0.693463	0.258777	-1.95022	0.244037	1
ENSBTAG00000010229	LAMA2	675.076	629.942	720.211	1.1433	0.193202	0.244085	1
ENSBTAG00000010229	LOC100848461	675.076	629.942	720.211	1.1433	0.193202	0.244085	1
ENSBTAG00000010229	LOC101904210	675.076	629.942	720.211	1.1433	0.193202	0.244085	1
ENSBTAG00000010229	LOC101910012	675.076	629.942	720.211	1.1433	0.193202	0.244085	1
ENSBTAG00000017167	LRAT	18.6025	23.9048	13.3002	0.556383	-0.84585	0.244164	1
ENSBTAG00000013997	LOC407145	33.5483	56.7129	10.3837	0.183093	-2.44935	0.244442	1
ENSBTAG00000006662	ADAMTSL5	14.304	19.7694	8.83855	0.447083	-1.16139	0.24447	1
ENSBTAG00000036175	LOC509641	1.76411	3.27978	0.248448	0.0757514	-3.72258	0.244693	1
ENSBTAG00000045927	LOC100298773	2.13881	4.1459	0.131717	0.0317703	-4.97618	0.24481	1
ENSBTAG00000012507	PDZD3	24.5154	36.8238	12.2069	0.331496	-1.59294	0.24487	1
ENSBTAG00000007921	DAPP1	38.8716	49.1692	28.5739	0.581134	-0.783057	0.244879	1
ENSBTAG00000045752	LOC788210	1.87936	3.75873	0	0	#DIV/0!	0.244912	1
ENSBTAG00000013465	NXPE3	136.29	111.553	161.027	1.4435	0.529576	0.244968	1
ENSBTAG00000014050	CHRNB3	1.19451	2.02983	0.359177	0.176949	-2.49859	0.245232	1
ENSBTAG00000013337	DHDH	6.74121	9.14736	4.33507	0.473914	-1.0773	0.24533	1
ENSBTAG00000013337	LOC101909194	6.74121	9.14736	4.33507	0.473914	-1.0773	0.24533	1
ENSBTAG00000031340	SLC6A20	34.5086	56.5991	12.418	0.219403	-2.18834	0.245386	1
ENSBTAG00000024950	ACE	72.9399	106.278	39.6021	0.372628	-1.42419	0.245487	1
ENSBTAG00000014970	LAMTOR5	134.631	150.891	118.372	0.784488	-0.350177	0.245573	1
ENSBTAG00000013957	GALNT3	30.0604	47.6935	12.4273	0.260567	-1.94028	0.245675	1
ENSBTAG00000045982	LOC527216	0.862085	1.59245	0.131717	0.0827131	-3.59574	0.245837	1
ENSBTAG00000030798	WFDC11	2.65466	4.72148	0.587839	0.124503	-3.00575	0.245855	1
ENSBTAG00000007746	AHR	109.694	94.6555	124.732	1.31774	0.398069	0.24594	1
ENSBTAG00000011479	INPP5K	350.415	314.707	386.123	1.22693	0.29505	0.245968	1
ENSBTAG00000005784	CSMD2	14.6881	21.4413	7.93486	0.370073	-1.43412	0.246136	1
ENSBTAG00000018914	RAB25	1.63217	2.66441	0.59993	0.225164	-2.15095	0.246306	1
ENSBTAG00000011445	TMEM8B	24.4331	17.8639	31.0023	1.73547	0.795326	0.246342	1
ENSBTAG00000009327	SEPT14	4.79922	7.01396	2.58449	0.368477	-1.44035	0.246357	1
ENSBTAG00000046511	LYZ1	5.79169	2.88413	8.69926	3.01625	1.59276	0.246463	1
ENSBTAG00000003815	EDEM2	304.688	323.941	285.435	0.881131	-0.182571	0.246535	1
ENSBTAG00000046801	LOC100300446	1.48488	2.84554	0.124224	0.0436556	-4.51769	0.246579	1
ENSBTAG00000000476	THPO	1.83766	2.95682	0.718509	0.243001	-2.04097	0.246655	1
ENSBTAG00000012397	DCK	71.9048	83.1672	60.6423	0.729161	-0.455691	0.246675	1
ENSBTAG00000018123	FBLN5	294.978	269.549	320.408	1.18868	0.249361	0.246777	1
ENSBTAG00000016366	ABCG8	17.4081	31.709	3.10728	0.0979938	-3.35117	0.247154	1
ENSBTAG00000018285	VAMP5	145.106	124.226	165.986	1.33617	0.418099	0.247382	1
ENSBTAG00000038669	LOC509633	1.48095	2.83018	0.131717	0.04654	-4.42538	0.247408	1
ENSBTAG00000047586	NPY1R	10.9447	16.7221	5.16726	0.309007	-1.69429	0.247448	1
ENSBTAG00000045929	LOC512440	3.10959	4.46041	1.75876	0.394304	-1.34262	0.247546	1
ENSBTAG00000005257	PEX13	286.584	316.606	256.562	0.81035	-0.303382	0.247707	1
ENSBTAG00000017443	MOGAT2	2.2304	3.51761	0.94318	0.26813	-1.89899	0.247913	1
ENSBTAG00000009257	CERKL	2.9723	4.86872	1.07587	0.220975	-2.17804	0.247982	1
ENSBTAG00000013737	MROH8	7.08465	11.7689	2.40044	0.203965	-2.29361	0.248028	1
ENSBTAG00000013488	PPP1R14D	5.24953	9.16939	1.32968	0.145013	-2.78575	0.248054	1
ENSBTAG00000017566	TUFT1	105.483	118.654	92.3109	0.777982	-0.362192	0.24806	1
ENSBTAG00000002019	SERPINB5	2.32454	3.79879	0.85028	0.223829	-2.15953	0.248272	1
ENSBTAG00000002019	LOC100851275	2.32454	3.79879	0.85028	0.223829	-2.15953	0.248272	1
ENSBTAG00000005604	POPDC2	1.53047	2.45938	0.601554	0.244596	-2.03153	0.248513	1
ENSBTAG00000020760	SNAP29	31.6427	37.7833	25.5021	0.674958	-0.56713	0.248529	1
ENSBTAG00000020643	BARX2	1.51891	2.30712	0.730704	0.316717	-1.65873	0.248841	1
ENSBTAG00000032178	C29H11orf85	2.262	3.80079	0.723211	0.190279	-2.39381	0.248844	1
ENSBTAG00000048138	XKR9	3.08743	5.66768	0.507183	0.0894868	-3.48218	0.249013	1
ENSBTAG00000018347	IL33	281.302	257.916	304.688	1.18134	0.24043	0.249119	1
ENSBTAG00000012249	PRR15L	15.1805	22.4988	7.86229	0.349454	-1.51683	0.249221	1
ENSBTAG00000016662	CPS1	30.9105	46.7474	15.0736	0.322449	-1.63286	0.249285	1
ENSBTAG00000007258	GAD1	1.68513	2.93279	0.437472	0.149166	-2.74501	0.2493	1
ENSBTAG00000015415	UNC80	9.66632	16.9339	2.39875	0.141654	-2.81956	0.249343	1
ENSBTAG00000047103	IDNK	31.0986	37.2347	24.9624	0.670406	-0.576892	0.249379	1
ENSBTAG00000009341	CCDC146	71.0688	83.6162	58.5213	0.69988	-0.51482	0.249864	1
ENSBTAG00000022246	C29H11orf86	41.963	75.4493	8.47676	0.11235	-3.15392	0.249932	1
ENSBTAG00000012263	ASAP3	255.58	225.502	285.658	1.26676	0.341144	0.249963	1
ENSBTAG00000012768	HMGXB3	189.105	167.004	211.205	1.26467	0.338756	0.250155	1
ENSBTAG00000006938	PPM1F	256.402	292.252	220.553	0.754667	-0.406089	0.25018	1
ENSBTAG00000032274	OR52E4	1.51339	2.77084	0.25594	0.0923694	-3.43644	0.250226	1
ENSBTAG00000003718	HACL1	609.806	668.522	551.09	0.824341	-0.278687	0.250322	1
ENSBTAG00000040078	FLVCR2	48.9604	57.8134	40.1074	0.693738	-0.527536	0.250383	1
ENSBTAG00000040413	CES3	21.5179	37.4343	5.60156	0.149637	-2.74046	0.25039	1
ENSBTAG00000002593	GDAP1L1	1.13408	0.289209	1.97896	6.84267	2.77456	0.250451	1
ENSBTAG00000011875	CLIP2	107.306	92.6105	122.001	1.31735	0.39764	0.250621	1
ENSBTAG00000031346	ANKUB1	3.44802	2.42081	4.47524	1.84865	0.886473	0.250688	1
ENSBTAG00000016713	TMEM30B	23.233	27.7327	18.7333	0.675497	-0.565978	0.250828	1
ENSBTAG00000021195	A1CF	25.5076	44.2604	6.7547	0.152613	-2.71205	0.250995	1
ENSBTAG00000007103	ITGAL	88.407	75.1809	101.633	1.35185	0.434932	0.251219	1
ENSBTAG00000006445	LIPF	0.593879	1.18776	0	0	#DIV/0!	0.251324	1
ENSBTAG00000034033	LHFP	100.921	87.2877	114.555	1.31239	0.392192	0.251428	1
ENSBTAG00000019294	ABCC9	305.098	282.063	328.132	1.16333	0.21826	0.25157	1
ENSBTAG00000024811	LOC521142	1.70589	3.41177	0	0	#DIV/0!	0.251601	1
ENSBTAG00000019158	MEX3A	3.26429	2.43411	4.09447	1.68212	0.750285	0.251718	1
ENSBTAG00000002813	GAB1	257.256	230.916	283.596	1.22813	0.296469	0.251812	1
ENSBTAG00000018419	ADCY4	39.273	32.0739	46.4721	1.44891	0.534966	0.251846	1
ENSBTAG00000002164	AXDND1	3.91124	7.00583	0.816654	0.116568	-3.10076	0.25194	1
ENSBTAG00000005012	HSPH1	446.373	510.795	381.951	0.747757	-0.419358	0.251942	1
ENSBTAG00000021905	DGKB	3.64996	6.63299	0.666927	0.100547	-3.31406	0.252015	1
ENSBTAG00000030499	FCHSD1	596.226	534.197	658.254	1.23223	0.301271	0.252026	1
ENSBTAG00000030499	LOC786565	596.226	534.197	658.254	1.23223	0.301271	0.252026	1
ENSBTAG00000021880	ADCK3	697.578	631.057	764.099	1.21082	0.275989	0.252099	1
ENSBTAG00000015991	CDH1	70.3164	112.357	28.2761	0.251664	-1.99043	0.252161	1
ENSBTAG00000033398	HKDC1	29.3034	51.0181	7.58867	0.148745	-2.74909	0.252273	1
ENSBTAG00000008203	SEPW1	3495.89	3931.21	3060.57	0.778531	-0.361174	0.252296	1
ENSBTAG00000009125	ALDH1A3	345.355	300.902	389.807	1.29546	0.373466	0.252389	1
ENSBTAG00000009125	LOC534200	345.355	300.902	389.807	1.29546	0.373466	0.252389	1
ENSBTAG00000006770	MTBP	120.745	103.407	138.083	1.33534	0.417205	0.2524	1
ENSBTAG00000017378	GALNT8	2.13016	3.54841	0.711912	0.200629	-2.3174	0.252487	1
ENSBTAG00000030170	HN1	68.4882	79.1486	57.8277	0.730622	-0.452802	0.252818	1
ENSBTAG00000001845	EPS8L3	14.02	25.0997	2.94021	0.117141	-3.09368	0.252848	1
ENSBTAG00000018854	SOD1	1153.1	1254.57	1051.63	0.838238	-0.254568	0.252914	1
ENSBTAG00000035129	LOC780876	17.4159	27.3025	7.52935	0.275775	-1.85843	0.252989	1
ENSBTAG00000035129	LOC101902617	17.4159	27.3025	7.52935	0.275775	-1.85843	0.252989	1
ENSBTAG00000044111	EPHA6	10.2938	16.4998	4.0878	0.247749	-2.01305	0.253006	1
ENSBTAG00000012278	MTMR12	107.373	95.0938	119.653	1.25826	0.331429	0.253083	1
ENSBTAG00000021525	RAB42	3.96455	5.85091	2.0782	0.355193	-1.49332	0.253183	1
ENSBTAG00000006313	OR6C76	1.85288	3.70576	0	0	#DIV/0!	0.253193	1
ENSBTAG00000015539	RAPGEF5	48.1582	59.4016	36.9147	0.621443	-0.686307	0.253268	1
ENSBTAG00000009749	USP2	16.3722	10.3881	22.3562	2.15209	1.10574	0.253312	1
ENSBTAG00000017056	PKLR	18.4208	32.7242	4.11734	0.125819	-2.99057	0.253364	1
ENSBTAG00000000396	PIM1	33.6247	39.5416	27.7078	0.700726	-0.513078	0.253654	1
ENSBTAG00000001292	LTF	10.3323	16.786	3.87858	0.23106	-2.11366	0.253662	1
ENSBTAG00000007325	TPSB2	69.522	53.4901	85.5539	1.59944	0.677563	0.253705	1
ENSBTAG00000008977	TOMM6	224.699	253.934	195.464	0.76974	-0.377557	0.253789	1
ENSBTAG00000008977	LOC101903758	224.699	253.934	195.464	0.76974	-0.377557	0.253789	1
ENSBTAG00000000109	NPTXR	1.74326	0.49083	2.99569	6.10332	2.60959	0.253874	1
ENSBTAG00000021340	POU2F3	1.42223	2.45859	0.385867	0.156947	-2.67165	0.254027	1
ENSBTAG00000016804	LYST	960.668	876.723	1044.61	1.1915	0.252777	0.254036	1
ENSBTAG00000017135	CTSS	1584.39	1660.99	1507.79	0.907761	-0.139615	0.254134	1
ENSBTAG00000006589	CFTR	15.7156	24.0267	7.40444	0.308175	-1.69818	0.254374	1
ENSBTAG00000046548	ST6GALNAC4	23.9701	17.1586	30.7815	1.79394	0.843132	0.254389	1
ENSBTAG00000016042	TM6SF2	32.5739	59.1534	5.99442	0.101337	-3.30277	0.254757	1
ENSBTAG00000015163	TM4SF1	141.8	122.051	161.549	1.32361	0.404481	0.254902	1
ENSBTAG00000005562	GALNT13	2.56207	4.10117	1.02297	0.249433	-2.00328	0.255023	1
ENSBTAG00000019145	MOS	0.523994	1.04799	0	0	#DIV/0!	0.255065	1
ENSBTAG00000025088	RCVRN	1.63894	3.16715	0.11073	0.0349621	-4.83807	0.255156	1
ENSBTAG00000003671	SOWAHA	9.35258	16.1297	2.57547	0.159673	-2.64681	0.255176	1
ENSBTAG00000015089	LGALS1	3379.09	3701.13	3057.05	0.825979	-0.275823	0.255246	1
ENSBTAG00000012956	LOC523768	1.6206	3.11418	0.127019	0.0407872	-4.61574	0.255269	1
ENSBTAG00000010791	HTR3A	0.838735	1.59245	0.0850161	0.0533869	-4.22737	0.255283	1
ENSBTAG00000006039	ARHGDIB	151.703	165.124	138.282	0.837442	-0.255939	0.255287	1
ENSBTAG00000010812	P2RX4	125.631	137.466	113.796	0.82781	-0.272629	0.255295	1
ENSBTAG00000047816	LOC104968634	14.1119	22.8746	5.34911	0.233845	-2.09638	0.255344	1
ENSBTAG00000031010	ACAD11	252.686	279.887	225.485	0.805631	-0.311809	0.255359	1
ENSBTAG00000014026	PAG1	23.2294	30.9828	15.4761	0.499505	-1.00143	0.255679	1
ENSBTAG00000009904	SPIC	1.07016	0.693903	1.44643	2.08448	1.05969	0.255705	1
ENSBTAG00000012069	CCDC167	180.78	205.162	156.398	0.762316	-0.39154	0.25589	1
ENSBTAG00000014537	PLEKHN1	1.56066	2.42657	0.69475	0.286309	-1.80435	0.255904	1
ENSBTAG00000025760	LOC530653	37.1846	65.9579	8.41125	0.127525	-2.97115	0.255972	1
ENSBTAG00000019890	ATP6V1G3	2.32491	4.64982	0	0	#DIV/0!	0.25615	1
ENSBTAG00000019588	BLA-DQB	645.958	523.984	767.932	1.46556	0.551456	0.256479	1
ENSBTAG00000019588	LA-DQB	645.958	523.984	767.932	1.46556	0.551456	0.256479	1
ENSBTAG00000017599	NR2F1	32.3593	26.3024	38.4162	1.46056	0.54652	0.256536	1
ENSBTAG00000038340	CLNK	12.7783	17.1931	8.36362	0.486453	-1.03963	0.256563	1
ENSBTAG00000005850	DLK2	5.43076	8.09728	2.76425	0.34138	-1.55055	0.256818	1
ENSBTAG00000000986	USH1C	30.9185	53.5904	8.24657	0.153881	-2.70011	0.257084	1
ENSBTAG00000032521	PLEKHH2	177.867	156.446	199.288	1.27385	0.349191	0.25723	1
ENSBTAG00000023000	LOC100301359	0.651669	1.30334	0	0	#DIV/0!	0.257531	1
ENSBTAG00000020261	CDH26	8.99497	14.2222	3.76772	0.264918	-1.91638	0.257711	1
ENSBTAG00000040126	DSG4	3.03915	5.4645	0.613799	0.112325	-3.15425	0.257737	1
ENSBTAG00000000561	OCLN	28.3616	37.526	19.1971	0.511569	-0.967	0.257777	1
ENSBTAG00000021082	TMEM125	7.09966	13.1488	1.05054	0.0798968	-3.64572	0.257787	1
ENSBTAG00000020244	EFNA1	60.6057	73.4174	47.794	0.65099	-0.619292	0.257966	1
ENSBTAG00000009917	PIP5K1B	27.6388	35.5132	19.7644	0.556536	-0.845452	0.258041	1
ENSBTAG00000015730	BOLA-DMA	73.8768	81.8945	65.8592	0.804195	-0.314382	0.258091	1
ENSBTAG00000002242	FAM192A	153.182	168.973	137.391	0.813098	-0.298498	0.258107	1
ENSBTAG00000001474	NRGN	6.33882	3.67751	9.00013	2.44734	1.29122	0.258155	1
ENSBTAG00000015743	GMPR	9.66188	14.4023	4.92144	0.341712	-1.54915	0.258265	1
ENSBTAG00000019313	ZMIZ1	123.512	106.032	140.992	1.32972	0.411118	0.258462	1
ENSBTAG00000019946	USP44	3.71465	7.23999	0.189299	0.0261463	-5.25725	0.258624	1
ENSBTAG00000025313	DYNLL2	651.098	729.393	572.802	0.785313	-0.348659	0.258629	1
ENSBTAG00000024798	LOC782338	1.53756	3.07513	0	0	#DIV/0!	0.258671	1
ENSBTAG00000005738	ATP8B1	166.961	238.58	95.3412	0.399619	-1.3233	0.258759	1
ENSBTAG00000002090	CPSF4	64.6654	76.7192	52.6115	0.685768	-0.544208	0.258768	1
ENSBTAG00000014642	NAPRT	741.1	814.04	668.16	0.820794	-0.284907	0.258844	1
ENSBTAG00000003035	IMPACT	130.254	114.251	146.256	1.28013	0.356285	0.258896	1
ENSBTAG00000000454	TMEM106C	48.2439	56.6541	39.8338	0.703106	-0.508185	0.258919	1
ENSBTAG00000014227	NDFIP2	640.026	693.103	586.949	0.846842	-0.239835	0.258973	1
ENSBTAG00000012284	CLCN2	36.5214	50.181	22.8617	0.455585	-1.13421	0.259165	1
ENSBTAG00000039134	LOC781642	0.519	1.038	0	0	#DIV/0!	0.25959	1
ENSBTAG00000039134	LOC782658	0.519	1.038	0	0	#DIV/0!	0.25959	1
ENSBTAG00000039134	LOC784111	0.519	1.038	0	0	#DIV/0!	0.25959	1
ENSBTAG00000039134	LOC788750	0.519	1.038	0	0	#DIV/0!	0.25959	1
ENSBTAG00000039134	LOC100851045	0.519	1.038	0	0	#DIV/0!	0.25959	1
ENSBTAG00000039134	LOC100851377	0.519	1.038	0	0	#DIV/0!	0.25959	1
ENSBTAG00000039134	LOC101910017	0.519	1.038	0	0	#DIV/0!	0.25959	1
ENSBTAG00000047748	LOC619113	0.519	1.038	0	0	#DIV/0!	0.25959	1
ENSBTAG00000047748	LOC100847720	0.519	1.038	0	0	#DIV/0!	0.25959	1
ENSBTAG00000035247	MCEE	138.786	156.132	121.439	0.7778	-0.362529	0.259731	1
ENSBTAG00000001714	MFSD9	35.0015	41.0856	28.9173	0.703831	-0.506699	0.259825	1
ENSBTAG00000039563	LOC781298	7.70905	5.67158	9.74652	1.71848	0.781137	0.260023	1
ENSBTAG00000017507	SV2C	3.49392	6.13592	0.851928	0.138843	-2.84848	0.260062	1
ENSBTAG00000019230	PTGER3	1143.5	1046.37	1240.62	1.18564	0.245671	0.260072	1
ENSBTAG00000007431	CEMIP	4.48632	7.10373	1.86891	0.263089	-1.92638	0.260125	1
ENSBTAG00000003349	JAKMIP2	5.47345	9.17472	1.77217	0.193159	-2.37214	0.260256	1
ENSBTAG00000012888	C2H2orf80	1.21313	2.32434	0.101918	0.0438484	-4.51133	0.260296	1
ENSBTAG00000022039	CMKLR1	22.6139	26.1762	19.0517	0.727826	-0.458334	0.260836	1
ENSBTAG00000018010	ABCA4	8.26253	12.2026	4.32247	0.354226	-1.49726	0.261066	1
ENSBTAG00000046650	OR6K2	2.9133	5.33391	0.49269	0.0923693	-3.43644	0.261116	1
ENSBTAG00000044222	MIR2448	0.205486	0.410973	0	0	#DIV/0!	0.26115	1
ENSBTAG00000038637	LOC528807	0.972828	1.7242	0.22146	0.128442	-2.96081	0.261222	1
ENSBTAG00000044981	MIR2478	0.353781	0.707561	0	0	#DIV/0!	0.261269	1
ENSBTAG00000013401	ARHGEF40	166.403	148.807	183.999	1.23649	0.306255	0.261339	1
ENSBTAG00000017232	KIF13B	451.715	486.55	416.879	0.856806	-0.222959	0.261362	1
ENSBTAG00000005647	GPR132	4.70139	6.77036	2.63242	0.388816	-1.36284	0.261417	1
ENSBTAG00000015891	NSUN4	103.081	87.3283	118.835	1.36078	0.444435	0.261968	1
ENSBTAG00000011723	GRIK5	3.76678	1.89778	5.63579	2.96968	1.57031	0.261972	1
ENSBTAG00000033344	SENP8	26.3295	31.5298	21.1293	0.670138	-0.57747	0.26199	1
ENSBTAG00000033344	LOC782385	26.3295	31.5298	21.1293	0.670138	-0.57747	0.26199	1
ENSBTAG00000033344	LOC100851477	26.3295	31.5298	21.1293	0.670138	-0.57747	0.26199	1
ENSBTAG00000008462	FAM43A	139.528	123.123	155.933	1.26648	0.340827	0.262105	1
ENSBTAG00000001839	OCIAD2	382.908	436.754	329.063	0.753429	-0.408457	0.262113	1
ENSBTAG00000006147	GPR149	1.8506	3.47505	0.226142	0.065076	-3.94173	0.262141	1
ENSBTAG00000015434	DSTN	274.2	299.198	249.202	0.832901	-0.263783	0.262196	1
ENSBTAG00000016091	KLHL25	311.151	258.081	364.222	1.41127	0.496993	0.26241	1
ENSBTAG00000009289	MS4A8	40.0055	67.1113	12.8997	0.192213	-2.37922	0.262486	1
ENSBTAG00000004629	SLC9A3	37.5371	65.6553	9.41897	0.143461	-2.80127	0.26258	1
ENSBTAG00000020205	PDE8B	69.3033	58.9158	79.6909	1.35262	0.43576	0.262617	1
ENSBTAG00000004651	NME1	78.004	92.9825	63.0254	0.67782	-0.561027	0.262697	1
ENSBTAG00000015345	BNIPL	3.14435	4.93686	1.35184	0.273826	-1.86867	0.262713	1
ENSBTAG00000017033	LSR	20.5203	25.7382	15.3023	0.594538	-0.750159	0.262974	1
ENSBTAG00000037794	MYH4	7.60356	12.773	2.43409	0.190565	-2.39164	0.263001	1
ENSBTAG00000027080	SLC8A3	74.2718	80.6606	67.8831	0.84159	-0.248811	0.263099	1
ENSBTAG00000047972	C16H1orf106	1.57454	2.81689	0.33219	0.117928	-3.08402	0.263111	1
ENSBTAG00000015248	PLA2G16	614.292	675.055	553.53	0.819977	-0.286345	0.26316	1
ENSBTAG00000038549	LOC509506	17.5132	29.5325	5.49396	0.186031	-2.42638	0.263193	1
ENSBTAG00000014387	PRKAB2	67.9395	77.8667	58.0124	0.745021	-0.424647	0.263203	1
ENSBTAG00000000147	RIC8B	122.671	111.415	133.927	1.20206	0.265505	0.263256	1
ENSBTAG00000018410	EBPL	86.4408	99.543	73.3385	0.736752	-0.440749	0.263441	1
ENSBTAG00000003705	FAM83G	17.4809	24.4803	10.4815	0.428158	-1.22378	0.26345	1
ENSBTAG00000016053	ARSA	60.1768	66.6454	53.7083	0.805882	-0.311359	0.263492	1
ENSBTAG00000015362	BMP7	50.3865	56.8765	43.8966	0.771789	-0.373722	0.263534	1
ENSBTAG00000006630	SLC12A3	3.06717	5.09014	1.0442	0.205143	-2.2853	0.263759	1
ENSBTAG00000047485	OR5M10	0.519374	0	1.03875	#DIV/0!	#DIV/0!	0.263807	1
ENSBTAG00000047485	LOC101909084	0.519374	0	1.03875	#DIV/0!	#DIV/0!	0.263807	1
ENSBTAG00000016363	TFG	245.07	273.165	216.974	0.794294	-0.332255	0.263836	1
ENSBTAG00000039677	OR2B6	0.449115	0.89823	0	0	#DIV/0!	0.263836	1
ENSBTAG00000027246	LOC504548	87.4373	114.843	60.0312	0.522722	-0.935883	0.263987	1
ENSBTAG00000027246	UBD	87.4373	114.843	60.0312	0.522722	-0.935883	0.263987	1
ENSBTAG00000016559	NUDT22	364.821	400.271	329.372	0.822872	-0.28126	0.264101	1
ENSBTAG00000001858	LOC784294	21.8926	16.8767	26.9085	1.59442	0.673034	0.264244	1
ENSBTAG00000017214	LOC101904764	1.46471	2.8305	0.0989186	0.0349474	-4.83867	0.264262	1
ENSBTAG00000047225	BCL2L14	6.53208	11.0059	2.05822	0.18701	-2.41881	0.264471	1
ENSBTAG00000024199	KMT2C	1180.75	1074.58	1286.92	1.1976	0.260149	0.264546	1
ENSBTAG00000009522	EIF4E	462.517	505.835	419.199	0.828727	-0.271031	0.264638	1
ENSBTAG00000001485	PPIP5K2	904.068	999.16	808.976	0.809656	-0.304618	0.265078	1
ENSBTAG00000021046	ELAVL4	1.58541	2.85925	0.311567	0.108968	-3.19802	0.265099	1
ENSBTAG00000010676	RBM44	6.24853	2.47321	10.0238	4.05297	2.01898	0.265332	1
ENSBTAG00000021132	SYNPO2L	4.23839	2.8311	5.64568	1.99416	0.995785	0.265361	1
ENSBTAG00000026696	DCDC2B	7.8557	10.8578	4.85364	0.447021	-1.16159	0.265362	1
ENSBTAG00000040438	LOC539468	0.683627	0.149438	1.21782	8.14931	3.02668	0.265462	1
ENSBTAG00000040438	LOC784949	0.683627	0.149438	1.21782	8.14931	3.02668	0.265462	1
ENSBTAG00000000966	LOC618565	1.67411	2.65929	0.688939	0.259069	-1.94859	0.265468	1
ENSBTAG00000001019	GDF10	2.30074	1.14348	3.458	3.02409	1.5965	0.265527	1
ENSBTAG00000046386	SERTM1	5.56569	3.0825	8.04887	2.61115	1.38469	0.265543	1
ENSBTAG00000004086	SPINT1	19.9107	36.0795	3.7419	0.103713	-3.26934	0.265678	1
ENSBTAG00000008449	DNAH14	4.72637	8.58397	0.868769	0.101208	-3.3046	0.265793	1
ENSBTAG00000048122	CFD	757.514	797.192	717.837	0.900458	-0.151269	0.265976	1
ENSBTAG00000019115	CDC42EP4	177.216	197.325	157.106	0.796178	-0.328837	0.266062	1
ENSBTAG00000045567	PRR15	11.8999	19.5589	4.24099	0.216831	-2.20535	0.266101	1
ENSBTAG00000010234	DHRS1	142.179	163.595	120.764	0.738185	-0.437946	0.266156	1
ENSBTAG00000009811	BOP1	146.197	167.974	124.419	0.740702	-0.433035	0.26617	1
ENSBTAG00000036172	PAG20	1.55998	2.72481	0.39515	0.145019	-2.78568	0.26626	1
ENSBTAG00000021787	PAQR7	2.02185	0.823016	3.22067	3.91326	1.96837	0.266382	1
ENSBTAG00000003961	SNX20	15.5806	19.6724	11.4889	0.58401	-0.775934	0.266391	1
ENSBTAG00000005634	LSM2	26.9926	20.3923	33.5929	1.64733	0.720133	0.266451	1
ENSBTAG00000003551	OR2T11	1.75504	3.40817	0.101918	0.0299042	-5.06351	0.266703	1
ENSBTAG00000009304	PDCD5	101.362	117.383	85.3415	0.727034	-0.459906	0.26671	1
ENSBTAG00000012846	KIAA1549L	4.21188	6.45085	1.97291	0.305837	-1.70916	0.266793	1
ENSBTAG00000003217	CADM3	10.6469	8.05899	13.2349	1.64225	0.715674	0.267	1
ENSBTAG00000009132	TMPRSS2	28.5124	48.74	8.28477	0.169979	-2.55657	0.267144	1
ENSBTAG00000021672	RGS1	454.76	375.713	533.807	1.42079	0.50669	0.267158	1
ENSBTAG00000018987	RPS25	86.3437	97.9262	74.7613	0.763445	-0.389404	0.267195	1
ENSBTAG00000018987	LOC785516	86.3437	97.9262	74.7613	0.763445	-0.389404	0.267195	1
ENSBTAG00000018987	LOC785691	86.3437	97.9262	74.7613	0.763445	-0.389404	0.267195	1
ENSBTAG00000013980	SOD3	316.274	286.376	346.171	1.2088	0.273571	0.267282	1
ENSBTAG00000012353	ZNF34	122.818	104.595	141.041	1.34844	0.431296	0.267288	1
ENSBTAG00000000717	PPAP2C	23.0589	35.2943	10.8235	0.306665	-1.70526	0.267351	1
ENSBTAG00000017969	CA4	17.0237	11.5226	22.5249	1.95484	0.967049	0.267397	1
ENSBTAG00000018638	CC2D2A	80.9465	71.1856	90.7074	1.27424	0.349636	0.267542	1
ENSBTAG00000005384	COPZ1	197.038	219.101	174.975	0.798605	-0.324446	0.267614	1
ENSBTAG00000016194	FBXO32	51.2832	43.1385	59.4278	1.37761	0.462163	0.267728	1
ENSBTAG00000013900	TRIM21	62.8888	70.2371	55.5405	0.790756	-0.338695	0.267882	1
ENSBTAG00000034349	IFI44	45.4923	51.7954	39.1891	0.756613	-0.402372	0.267884	1
ENSBTAG00000015405	DCHS1	246.836	228.311	265.362	1.16228	0.216961	0.267986	1
ENSBTAG00000002929	IRF4	43.7441	30.1599	57.3284	1.90082	0.92662	0.268004	1
ENSBTAG00000006717	LOC524391	4.8063	8.69173	0.920874	0.105948	-3.23857	0.268011	1
ENSBTAG00000001306	FXN	62.0466	72.1529	51.9404	0.719866	-0.4742	0.268744	1
ENSBTAG00000015483	CCR8	4.25458	2.77109	5.73807	2.07069	1.05011	0.26884	1
ENSBTAG00000024379	LRRC17	189.762	163.422	216.102	1.32236	0.403111	0.268891	1
ENSBTAG00000002630	MKL1	68.09	57.7638	78.4161	1.35753	0.440986	0.268896	1
ENSBTAG00000014874	FYTTD1	355.688	389.09	322.286	0.828308	-0.271762	0.268993	1
ENSBTAG00000003629	ASPA	130.294	142.09	118.499	0.833972	-0.261929	0.269021	1
ENSBTAG00000033334	SPATA2L	22.0758	27.2654	16.8863	0.619331	-0.691217	0.269093	1
ENSBTAG00000014921	IL6	6.75251	5.00139	8.50362	1.70025	0.765749	0.269167	1
ENSBTAG00000006341	SLC35F4	2.77029	4.5989	0.941688	0.204764	-2.28797	0.269212	1
ENSBTAG00000006937	ABCA10	1525.83	1377.82	1673.85	1.21485	0.280779	0.269292	1
ENSBTAG00000009635	HEATR6	278.735	247.731	309.74	1.25031	0.322284	0.269442	1
ENSBTAG00000026199	ACTB	5996.49	6670.14	5322.85	0.798011	-0.325519	0.269471	1
ENSBTAG00000001321	IL1B	14.9643	19.2212	10.7073	0.557057	-0.844104	0.269481	1
ENSBTAG00000015266	SDHAF2	192.159	214.677	169.642	0.790219	-0.339676	0.269512	1
ENSBTAG00000040151	GCH1	104.672	123.122	86.2214	0.700292	-0.51397	0.26961	1
ENSBTAG00000010731	CDKN2D	22.388	27.6158	17.1602	0.621391	-0.686427	0.269794	1
ENSBTAG00000004650	ZNF516	65.2832	53.2327	77.3338	1.45275	0.538788	0.269843	1
ENSBTAG00000008331	TMEM54	11.5541	19.9324	3.17579	0.159328	-2.64992	0.270099	1
ENSBTAG00000032899	LOC781439	22.6951	26.5496	18.8406	0.709641	-0.49484	0.270147	1
ENSBTAG00000010487	SMIM3	70.0652	79.7802	60.3502	0.756456	-0.402671	0.270295	1
ENSBTAG00000015238	DSC3	2.94968	5.28244	0.616913	0.116786	-3.09806	0.270543	1
ENSBTAG00000032995	LELP1	0.247655	0.49531	0	0	#DIV/0!	0.270653	1
ENSBTAG00000006001	STAP2	17.602	28.0953	7.10863	0.253018	-1.98269	0.270655	1
ENSBTAG00000032908	TMEM253	11.441	18.2908	4.59117	0.251009	-1.99419	0.27076	1
ENSBTAG00000037398	LOC781449	1.32539	2.34803	0.302755	0.12894	-2.95523	0.270838	1
ENSBTAG00000037398	OR51T1	1.32539	2.34803	0.302755	0.12894	-2.95523	0.270838	1
ENSBTAG00000037398	LOC788593	1.32539	2.34803	0.302755	0.12894	-2.95523	0.270838	1
ENSBTAG00000037398	LOC788825	1.32539	2.34803	0.302755	0.12894	-2.95523	0.270838	1
ENSBTAG00000037398	LOC100851628	1.32539	2.34803	0.302755	0.12894	-2.95523	0.270838	1
ENSBTAG00000037398	LOC101909291	1.32539	2.34803	0.302755	0.12894	-2.95523	0.270838	1
ENSBTAG00000047425	LOC782668	58.6091	65.4673	51.7509	0.790485	-0.339189	0.270853	1
ENSBTAG00000018489	OTOL1	0.249876	0.499751	0	0	#DIV/0!	0.271006	1
ENSBTAG00000010123	APOE	5073.15	4456.8	5689.5	1.27659	0.352293	0.271255	1
ENSBTAG00000006408	MROH9	6.7907	12.3446	1.23676	0.100186	-3.31925	0.271265	1
ENSBTAG00000008868	CAPN3	5.743	8.78794	2.69806	0.307019	-1.7036	0.271389	1
ENSBTAG00000003164	B3GALT1	0.682224	1.13851	0.225937	0.19845	-2.33315	0.271447	1
ENSBTAG00000018052	PTPRS	1717.76	1563.22	1872.3	1.19772	0.260286	0.271523	1
ENSBTAG00000003110	FAM19A4	0.376316	0.752631	0	0	#DIV/0!	0.271804	1
ENSBTAG00000010520	C8G	56.2163	74.101	38.3315	0.517287	-0.950963	0.272012	1
ENSBTAG00000017032	FREM2	13.4231	19.5114	7.33481	0.375925	-1.41148	0.272045	1
ENSBTAG00000017032	LOC101908435	13.4231	19.5114	7.33481	0.375925	-1.41148	0.272045	1
ENSBTAG00000020884	CASP4	411.95	444.47	379.431	0.85367	-0.22825	0.272047	1
ENSBTAG00000010339	ABHD11	644.031	698.615	589.446	0.843736	-0.245137	0.272113	1
ENSBTAG00000019461	NUMBL	78.9147	70.622	87.2074	1.23485	0.304332	0.272303	1
ENSBTAG00000023954	LOC100336401	1.63257	0.785278	2.47987	3.15795	1.65899	0.272443	1
ENSBTAG00000045466	MIR2471	0.26191	0.523819	0	0	#DIV/0!	0.272727	1
ENSBTAG00000009494	CBLC	19.4534	34.8057	4.1011	0.117829	-3.08524	0.272774	1
ENSBTAG00000025402	IL17D	130.094	116.818	143.37	1.22729	0.295481	0.272854	1
ENSBTAG00000016709	NT5C3A	93.3795	118.75	68.0091	0.572708	-0.804127	0.272884	1
ENSBTAG00000016709	LOC534181	93.3795	118.75	68.0091	0.572708	-0.804127	0.272884	1
ENSBTAG00000000668	SLC22A5	39.3248	58.6993	19.9503	0.339873	-1.55693	0.273144	1
ENSBTAG00000018322	SEC24A	573.214	634.31	512.119	0.807364	-0.30871	0.273223	1
ENSBTAG00000006546	GSTA2	118.769	98.9752	138.562	1.39997	0.485394	0.273233	1
ENSBTAG00000015875	FOXM1	0.624179	0.153598	1.09476	7.12742	2.83338	0.273252	1
ENSBTAG00000017661	RFX2	55.5121	47.2455	63.7788	1.34994	0.4329	0.273296	1
ENSBTAG00000013346	SIX5	96.6278	85.1154	108.14	1.27051	0.345409	0.273314	1
ENSBTAG00000011982	BATF3	33.5722	37.0629	30.0816	0.811636	-0.301095	0.27342	1
ENSBTAG00000031825	LOC786987	3.88711	5.36835	2.40588	0.44816	-1.15792	0.273422	1
ENSBTAG00000019003	TNP1	0.267881	0.535762	0	0	#DIV/0!	0.273471	1
ENSBTAG00000008023	RHBDL2	16.3966	27.2174	5.57577	0.204861	-2.28729	0.273528	1
ENSBTAG00000014455	PDZD2	677.809	632.604	723.015	1.14292	0.192722	0.273532	1
ENSBTAG00000039324	FGFBP3	0.354456	0	0.708912	#DIV/0!	#DIV/0!	0.273546	1
ENSBTAG00000011456	NT5C3B	51.4066	43.5622	59.2509	1.36015	0.443762	0.273727	1
ENSBTAG00000015032	CD14	242.84	257.291	228.389	0.887669	-0.171907	0.273761	1
ENSBTAG00000016213	SYCE2	3.45124	2.22782	4.67467	2.09832	1.06923	0.273788	1
ENSBTAG00000013196	STK17B	201.499	269.903	133.095	0.493121	-1.01999	0.273844	1
ENSBTAG00000021345	OXGR1	0.74431	1.3644	0.124224	0.0910467	-3.45725	0.274015	1
ENSBTAG00000006214	LOXL2	103.237	87.9758	118.498	1.34694	0.429685	0.274174	1
ENSBTAG00000014655	MYO1A	126.127	219.424	32.8301	0.14962	-2.74063	0.274341	1
ENSBTAG00000017103	MAP3K13	55.6767	65.9695	45.3839	0.687953	-0.539619	0.274345	1
ENSBTAG00000014821	SLC7A7	137.2	146.946	127.454	0.867351	-0.205312	0.27435	1
ENSBTAG00000018771	DNAAF1	1.6546	2.46907	0.840125	0.34026	-1.55529	0.274379	1
ENSBTAG00000045586	OR10C1	1.1853	2.3706	0	0	#DIV/0!	0.274494	1
ENSBTAG00000001764	NCAN	3.40853	5.36969	1.44736	0.269543	-1.89141	0.274562	1
ENSBTAG00000047530	OR8G2	1.33953	2.67905	0	0	#DIV/0!	0.274591	1
ENSBTAG00000013095	FOXN1	0.279193	0.558386	0	0	#DIV/0!	0.274705	1
ENSBTAG00000018778	TMC1	4.02015	6.37439	1.66591	0.261344	-1.93598	0.274756	1
ENSBTAG00000015407	IL22	0.281113	0.562226	0	0	#DIV/0!	0.274894	1
ENSBTAG00000020099	STMN2	2.52304	4.10346	0.942608	0.22971	-2.12211	0.274941	1
ENSBTAG00000010353	ATP7B	43.5746	61.6623	25.487	0.413331	-1.27463	0.275018	1
ENSBTAG00000025755	RNF212B	4.42163	6.7387	2.10457	0.31231	-1.67895	0.275068	1
ENSBTAG00000032558	TTC7A	116.151	131.461	100.84	0.76707	-0.382569	0.275212	1
ENSBTAG00000038062	FUT4	59.0309	65.3685	52.6933	0.806096	-0.310977	0.275225	1
ENSBTAG00000013950	TKDP4	1.19061	2.38123	0	0	#DIV/0!	0.275234	1
ENSBTAG00000045742	C5H12orf75	6.71119	5.43005	7.99233	1.47187	0.557651	0.275265	1
ENSBTAG00000046478	LOC101903738	0.762684	1.40114	0.124224	0.0886588	-3.49559	0.275391	1
ENSBTAG00000047088	LOC100337457	41.137	49.5568	32.7173	0.660197	-0.599031	0.275463	1
ENSBTAG00000009423	NIPAL1	13.6908	22.005	5.37658	0.244334	-2.03307	0.275476	1
ENSBTAG00000011023	TMEM52B	0.787206	1.44269	0.131717	0.0912991	-3.45326	0.275602	1
ENSBTAG00000048098	PKP3	11.7284	20.1714	3.28546	0.162877	-2.61814	0.275605	1
ENSBTAG00000020964	STRIP1	148.309	166.79	129.829	0.778394	-0.361427	0.275619	1
ENSBTAG00000002273	ARGFX	0.756062	1.3879	0.124224	0.0895048	-3.48189	0.275652	1
ENSBTAG00000006198	LOC783885	0.845266	1.56631	0.124224	0.0793099	-3.65636	0.275893	1
ENSBTAG00000009552	ATP2B1	1421.72	1547.43	1296.01	0.83752	-0.255804	0.275905	1
ENSBTAG00000009497	OR2M5	0.745825	1.38973	0.101918	0.0733368	-3.76932	0.276052	1
ENSBTAG00000021273	SEMA4B	56.3822	79.7394	33.025	0.414162	-1.27173	0.276069	1
ENSBTAG00000031640	PRP3	0.73854	1.37516	0.101918	0.0741138	-3.75411	0.276334	1
ENSBTAG00000006759	SUCLA2	1072.64	1171.5	973.777	0.831224	-0.266691	0.276371	1
ENSBTAG00000008320	SEPT5	72.2945	62.1519	82.4371	1.32638	0.407496	0.276384	1
ENSBTAG00000019472	NR3C1	882.506	792.648	972.363	1.22673	0.294814	0.276396	1
ENSBTAG00000046250	MIOX	0.323378	0	0.646756	#DIV/0!	#DIV/0!	0.276542	1
ENSBTAG00000046250	LOC100337462	0.323378	0	0.646756	#DIV/0!	#DIV/0!	0.276542	1
ENSBTAG00000011707	OR5AS1	0.301276	0.602553	0	0	#DIV/0!	0.276557	1
ENSBTAG00000039119	LOC618594	0.364768	0	0.729535	#DIV/0!	#DIV/0!	0.276649	1
ENSBTAG00000044580	MIR2388	0.364768	0	0.729535	#DIV/0!	#DIV/0!	0.276649	1
ENSBTAG00000016471	PDPR	220.925	202.213	239.638	1.18508	0.244984	0.276807	1
ENSBTAG00000011146	RAB8B	1411.93	1494.26	1329.6	0.88981	-0.168431	0.276883	1
ENSBTAG00000007000	ENOSF1	158.191	132.373	184.01	1.3901	0.475184	0.276943	1
ENSBTAG00000025428	LOC536660	6.92011	12.1351	1.70516	0.140515	-2.8312	0.277023	1
ENSBTAG00000008592	FCGR1A	185.422	196.911	173.932	0.883304	-0.179019	0.277041	1
ENSBTAG00000006159	KCNJ3	1.15032	1.92048	0.380164	0.197953	-2.33677	0.277124	1
ENSBTAG00000019448	CLDN7	23.446	42.2873	4.60462	0.108889	-3.19907	0.277167	1
ENSBTAG00000011692	C25H16orf45	3.29282	5.52914	1.0565	0.191079	-2.38776	0.277176	1
ENSBTAG00000003313	TNFRSF9	3.87916	7.03758	0.720735	0.102412	-3.28754	0.277196	1
ENSBTAG00000005190	TSC1	249.084	220.757	277.411	1.25664	0.32957	0.2773	1
ENSBTAG00000006848	DHX34	91.2149	78.8618	103.568	1.31328	0.393179	0.277422	1
ENSBTAG00000011480	PITPNA	137.226	152.048	122.403	0.805026	-0.312893	0.277466	1
ENSBTAG00000012054	LOC508879	0.308569	0	0.617138	#DIV/0!	#DIV/0!	0.277833	1
ENSBTAG00000038636	LOC523923	1.13037	1.96399	0.296756	0.151098	-2.72644	0.277836	1
ENSBTAG00000038636	LOC783488	1.13037	1.96399	0.296756	0.151098	-2.72644	0.277836	1
ENSBTAG00000001124	GALC	78.2001	93.036	63.3641	0.681071	-0.554123	0.277907	1
ENSBTAG00000012541	CHP2	32.4811	44.0693	20.893	0.474093	-1.07676	0.277953	1
ENSBTAG00000006194	FOSL1	0.306476	0	0.612952	#DIV/0!	#DIV/0!	0.278006	1
ENSBTAG00000008193	MICALCL	8.08908	12.0201	4.15803	0.345922	-1.53148	0.278031	1
ENSBTAG00000026242	BAALC	2.04224	0.921319	3.16317	3.4333	1.7796	0.278192	1
ENSBTAG00000006655	PIP	0.338361	0.676722	0	0	#DIV/0!	0.278415	1
ENSBTAG00000031375	BPIFA2D	0.682553	1.26319	0.101918	0.0806835	-3.63158	0.278445	1
ENSBTAG00000007948	SORCS1	8.39899	12.2693	4.52865	0.369103	-1.4379	0.278454	1
ENSBTAG00000026070	LOC522174	12.2412	15.996	8.48632	0.530527	-0.914502	0.278508	1
ENSBTAG00000044548	MIR2284B	0.344989	0.689978	0	0	#DIV/0!	0.278621	1
ENSBTAG00000018790	BVES	0.345149	0.690298	0	0	#DIV/0!	0.278625	1
ENSBTAG00000039607	PRCD	0.596744	0.971819	0.221668	0.228096	-2.13228	0.278671	1
ENSBTAG00000034184	NMS	2.46498	4.61431	0.315651	0.0684071	-3.86971	0.278829	1
ENSBTAG00000045603	PCDHB15	12.7225	9.93214	15.5128	1.56188	0.643284	0.278991	1
ENSBTAG00000047595	FSTL5	0.361324	0.722647	0	0	#DIV/0!	0.278997	1
ENSBTAG00000032056	LOC617571	0.369242	0.738484	0	0	#DIV/0!	0.279068	1
ENSBTAG00000037927	OR2A14	0.369242	0.738484	0	0	#DIV/0!	0.279068	1
[truncated: 19,005 more rows]
