# Supplementary material for: Synthetic Alkaloid Treatment Influences the Intestinal Epithelium and Mesenteric Adipose Transcriptome in Holstein Steers
Source: Front Vet Sci. 2020 Sep 11;7:615. doi: 10.3389/fvets.2020.00615 (PMC7518393; doi:10.3389/fvets.2020.00615)
Supplement: Supplementary file 2 [file Data_Sheet_2.xlsx]

## Sheet: Intestine
id	SYMBOL	baseMean	baseMeanA	baseMeanB	foldChange	log2FoldChange	pval	padj
ENSBTAG00000047129	B3GNT6	77.9433	18.9534	136.933	7.22471	2.85294	0.00612887	1
ENSBTAG00000047129	LOC786615	77.9433	18.9534	136.933	7.22471	2.85294	0.00612887	1
ENSBTAG00000037526	FABP4	22.4658	35.1318	9.79984	0.278945	-1.84195	0.0199954	1
ENSBTAG00000012855	LPL	90.8664	121.492	60.2411	0.495845	-1.01204	0.0218903	1
ENSBTAG00000044059	CHRNA10	816.258	501.145	1131.37	2.25757	1.17477	0.0401172	1
ENSBTAG00000044059	LOC100852124	816.258	501.145	1131.37	2.25757	1.17477	0.0401172	1
ENSBTAG00000001851	LOC508916	112.103	69.609	154.597	2.22093	1.15117	0.0462754	1
ENSBTAG00000009144	BPIFA2A	60.3455	37.8545	82.8365	2.18829	1.1298	0.046593	1
ENSBTAG00000002004	LLPH	198.593	225.595	171.591	0.760615	-0.394762	0.067241	1
ENSBTAG00000003989	GSTO1	38.8347	59.1454	18.5239	0.313193	-1.67488	0.0675303	1
ENSBTAG00000037811	CCL2	57.5709	72.7542	42.3876	0.582615	-0.779386	0.0686406	1
ENSBTAG00000026070	LOC522174	101.891	76.4871	127.294	1.66426	0.734878	0.0692094	1
ENSBTAG00000020433	NLRP1	39.3147	27.3405	51.2888	1.87593	0.907604	0.0752833	1
ENSBTAG00000046696	LOC539883	1.94365	3.8873	0	0	#DIV/0!	0.0848274	1
ENSBTAG00000039929	RXFP3	0.955035	1.91007	0	0	#DIV/0!	0.0848568	1
ENSBTAG00000001244	PLAT	121.703	100.138	143.268	1.4307	0.516726	0.0858245	1
ENSBTAG00000010940	HSPB7	0.217624	0.435248	0	0	#DIV/0!	0.0876209	1
ENSBTAG00000010940	LOC101909445	0.217624	0.435248	0	0	#DIV/0!	0.0876209	1
ENSBTAG00000015727	IFI47	133.674	149.821	117.527	0.784452	-0.350243	0.0889112	1
ENSBTAG00000008945	SDSL	151.375	87.8564	214.894	2.44597	1.29041	0.0903294	1
ENSBTAG00000030624	WFDC5	1.0109	0	2.0218	#DIV/0!	#DIV/0!	0.0955154	1
ENSBTAG00000030624	LOC100850316	1.0109	0	2.0218	#DIV/0!	#DIV/0!	0.0955154	1
ENSBTAG00000038735	LHB	0.703043	1.40609	0	0	#DIV/0!	0.096332	1
ENSBTAG00000038735	LOC786429	0.703043	1.40609	0	0	#DIV/0!	0.096332	1
ENSBTAG00000032777	TOMM5	231.827	255.573	208.082	0.814176	-0.296588	0.0966957	1
ENSBTAG00000007397	FOLH1B	610.053	480.037	740.069	1.54169	0.624515	0.0988795	1
ENSBTAG00000000277	IL18	286.196	371.131	201.26	0.542289	-0.882867	0.100819	1
ENSBTAG00000020676	MMP9	133.412	171.797	95.0276	0.553139	-0.854285	0.102216	1
ENSBTAG00000001607	TMEM41B	628.173	701.163	555.183	0.791803	-0.336787	0.104388	1
ENSBTAG00000030053	MIR194-1	66.113	75.3859	56.8401	0.753989	-0.407384	0.104454	1
ENSBTAG00000012417	ARL14EP	219.738	240.723	198.754	0.825654	-0.276391	0.104733	1

## Sheet: Adipose
id	SYMBOL	baseMean	baseMeanA	baseMeanB	foldChange	log2FoldChange	pval	padj
ENSBTAG00000030502	LOC785933	2.49655	4.99309	0	0	#DIV/0!	0.00363918	1
ENSBTAG00000015252	CHRNA9	2.22394	4.44787	0	0	#DIV/0!	0.00696204	1
ENSBTAG00000011961	PF4	3.21492	0.149438	6.2804	42.0268	5.39324	0.00709903	1
ENSBTAG00000015924	CALB1	1.80811	3.61622	0	0	#DIV/0!	0.00720472	1
ENSBTAG00000039686	ACOT11	77.4666	103.975	50.9581	0.490099	-1.02885	0.0103348	1
ENSBTAG00000016354	IER2	288.306	360.719	215.893	0.598507	-0.740559	0.0111617	1
ENSBTAG00000048013	LOC100138004	2.18719	4.37438	0	0	#DIV/0!	0.0155952	1
ENSBTAG00000015128	KLK8	1.5679	0	3.13581	#DIV/0!	#DIV/0!	0.0157235	1
ENSBTAG00000003919	KIAA0408	236.545	186.077	287.013	1.54244	0.625219	0.0165988	1
ENSBTAG00000003039	PSMB8	178.243	215.582	140.903	0.653596	-0.61353	0.0176268	1
ENSBTAG00000013227	SNAI2	144.029	105	183.059	1.74342	0.801916	0.0177103	1
ENSBTAG00000031907	LOC506452	1.73042	3.46084	0	0	#DIV/0!	0.0178424	1
ENSBTAG00000008409	MYC	213.02	151.951	274.089	1.8038	0.851042	0.0189241	1
ENSBTAG00000013596	NR1H4	6.45156	12.0731	0.830056	0.0687527	-3.86244	0.019302	1
ENSBTAG00000003774	C8A	2.25285	4.38147	0.124224	0.0283521	-5.1404	0.0193479	1
ENSBTAG00000017670	LOC512486	83.8039	106.158	61.45	0.578856	-0.788725	0.0210302	1
ENSBTAG00000011305	LOC616971	2.23013	4.46026	0	0	#DIV/0!	0.0226554	1
ENSBTAG00000046886	TUBB2B	261.424	321.989	200.86	0.62381	-0.680822	0.0228237	1
ENSBTAG00000046886	LOC100295973	261.424	321.989	200.86	0.62381	-0.680822	0.0228237	1
ENSBTAG00000040564	COX7C	80.9529	105.377	56.5291	0.536448	-0.898491	0.022943	1
ENSBTAG00000040564	LOC100335836	80.9529	105.377	56.5291	0.536448	-0.898491	0.022943	1
ENSBTAG00000031231	LOC337917	234.475	296.229	172.721	0.583065	-0.778273	0.023027	1
ENSBTAG00000031231	IRF1	234.475	296.229	172.721	0.583065	-0.778273	0.023027	1
ENSBTAG00000011782	CHGB	2.69862	5.14599	0.251243	0.0488229	-4.3563	0.0231153	1
ENSBTAG00000014470	ALDH1L1	283.414	355.525	211.304	0.594345	-0.750627	0.023321	1
ENSBTAG00000047840	LOC514864	1.38277	2.76555	0	0	#DIV/0!	0.0239691	1
ENSBTAG00000022590	BOLA	608.739	801.743	415.734	0.518537	-0.947481	0.0240714	1
ENSBTAG00000033304	C27H8orf4	316.75	253.787	379.713	1.49618	0.581288	0.0241117	1
ENSBTAG00000044139	ZFP42	2.94706	5.89413	0	0	#DIV/0!	0.0241871	1
ENSBTAG00000001870	CPNE6	1.43369	2.86737	0	0	#DIV/0!	0.0265924	1
ENSBTAG00000016063	DNER	11.8726	1.858	21.8872	11.78	3.55827	0.0273797	1
ENSBTAG00000016063	LOC540552	11.8726	1.858	21.8872	11.78	3.55827	0.0273797	1
ENSBTAG00000001706	SLC9A2	15.7874	29.2121	2.36268	0.0808804	-3.62807	0.0274549	1
ENSBTAG00000020430	GLT1D1	9.21392	17.856	0.571826	0.0320243	-4.96469	0.0276176	1
ENSBTAG00000045807	LOC512340	1.27929	2.55858	0	0	#DIV/0!	0.0286354	1
ENSBTAG00000009296	SLC26A5	5.41026	10.1992	0.621292	0.0609157	-4.03704	0.0292773	1
ENSBTAG00000033299	IGFALS	98.9852	126.171	71.7991	0.56906	-0.813347	0.0294795	1
ENSBTAG00000046771	FNDC7	2.5219	5.0438	0	0	#DIV/0!	0.0299064	1
ENSBTAG00000019801	FAM151A	46.6752	63.78	29.5703	0.46363	-1.10896	0.0300359	1
ENSBTAG00000019801	LOC615989	46.6752	63.78	29.5703	0.46363	-1.10896	0.0300359	1
ENSBTAG00000037634	LOC781710	16.3231	24.0131	8.63307	0.359514	-1.47588	0.0304154	1
ENSBTAG00000013124	LRTM1	1.31615	2.6323	0	0	#DIV/0!	0.0321362	1
ENSBTAG00000037539	LOC534578	327.187	266.974	387.4	1.45108	0.537127	0.0343075	1
ENSBTAG00000008953	TAP1	194.02	243.3	144.741	0.594909	-0.749259	0.0349392	1
ENSBTAG00000020602	IDO1	117.193	157.833	76.553	0.485027	-1.04386	0.0350179	1
ENSBTAG00000018465	KCNAB1	114.949	161.451	68.448	0.423956	-1.23801	0.0351221	1
ENSBTAG00000004503	NPY	1.04202	2.08405	0	0	#DIV/0!	0.0366056	1
ENSBTAG00000040133	C22H3orf20	1.67757	3.27011	0.0850161	0.0259979	-5.26546	0.0368933	1
ENSBTAG00000012237	AEBP1	192.606	164.457	220.754	1.34232	0.424729	0.0369516	1
ENSBTAG00000043990	KHDRBS2	1.2976	2.59519	0	0	#DIV/0!	0.0372991	1
ENSBTAG00000005364	HMBS	204.267	248.365	160.17	0.644898	-0.632858	0.0383713	1
ENSBTAG00000006753	MBD3L1	1.23161	2.46322	0	0	#DIV/0!	0.0384014	1
ENSBTAG00000027513	CXCL2	2.03388	3.88809	0.179666	0.0462093	-4.43567	0.0385004	1
ENSBTAG00000025258	LOC515676	103.795	193.934	13.6547	0.0704089	-3.8281	0.0385937	1
ENSBTAG00000017218	ACER3	585.939	479.211	692.667	1.44543	0.531499	0.0387972	1
ENSBTAG00000027899	LOC505479	28.5308	40.8921	16.1694	0.395417	-1.33855	0.0394226	1
ENSBTAG00000009585	CDH16	1.50014	2.89835	0.101918	0.0351642	-4.82975	0.0397272	1
ENSBTAG00000019460	MOXD1	258.696	117.165	400.228	3.41593	1.77228	0.0398314	1
ENSBTAG00000013863	DUSP1	2282.97	1863.57	2702.36	1.45009	0.536147	0.0399511	1
ENSBTAG00000018849	AICDA	1.71077	3.31081	0.11073	0.0334449	-4.90207	0.0404869	1
ENSBTAG00000044109	ASIC5	1.70524	3.30856	0.101918	0.0308045	-5.02072	0.0405749	1
ENSBTAG00000003237	IQSEC1	406.012	345.17	466.854	1.35254	0.435667	0.0407993	1
ENSBTAG00000039861	OAS1Y	75.3275	92.4042	58.2507	0.63039	-0.665684	0.0411039	1
ENSBTAG00000047801	CRELD2	85.4739	109.767	61.1806	0.557367	-0.843301	0.0414074	1
ENSBTAG00000027547	LOC514235	2.65631	4.85344	0.459179	0.0946091	-3.40188	0.0414102	1
ENSBTAG00000034196	HHLA1	1.05726	2.11451	0	0	#DIV/0!	0.0415626	1
ENSBTAG00000030483	KLK7	12.6569	7.6412	17.6727	2.31281	1.20965	0.0420989	1
ENSBTAG00000038483	LOC616737	1.5131	3.0262	0	0	#DIV/0!	0.0421512	1
ENSBTAG00000004519	ALPI	9.77835	19.5567	0	0	#DIV/0!	0.0424005	1
ENSBTAG00000021141	CD8A	17.6464	26.2401	9.05274	0.344996	-1.53535	0.0424168	1
ENSBTAG00000012330	B2M	7629.65	9076.73	6182.57	0.681145	-0.553966	0.0424717	1
ENSBTAG00000012330	LOC783680	7629.65	9076.73	6182.57	0.681145	-0.553966	0.0424717	1
ENSBTAG00000011734	ANKRD1	2.36051	4.72102	0	0	#DIV/0!	0.0425741	1
ENSBTAG00000016061	RSAD2	42.9329	59.1168	26.749	0.452477	-1.14408	0.0428166	1
ENSBTAG00000046424	LOC618125	1.56457	3.03023	0.0989186	0.0326439	-4.93704	0.0429091	1
ENSBTAG00000015520	SLC11A1	11.6236	4.68154	18.5656	3.96571	1.98758	0.0432245	1
ENSBTAG00000000945	ATP2C2	340.238	401.249	279.226	0.695891	-0.523066	0.0435432	1
ENSBTAG00000040489	LOC516101	0.944026	1.88805	0	0	#DIV/0!	0.0438113	1
ENSBTAG00000040489	LOC782915	0.944026	1.88805	0	0	#DIV/0!	0.0438113	1
ENSBTAG00000010030	EPHA4	44.1953	34.137	54.2537	1.58929	0.668384	0.044478	1
ENSBTAG00000044284	MIR2357	0.842962	1.68592	0	0	#DIV/0!	0.0448713	1
ENSBTAG00000001291	OR8H3	1.17564	2.35129	0	0	#DIV/0!	0.0455569	1
ENSBTAG00000027434	SORCS2	10.4412	4.57622	16.3062	3.56325	1.83319	0.0471154	1
ENSBTAG00000038904	PRRT1	0.778423	1.55685	0	0	#DIV/0!	0.047337	1
ENSBTAG00000029771	MIR140	1.01405	0	2.0281	#DIV/0!	#DIV/0!	0.0481838	1
ENSBTAG00000015735	CYP4F2	19.7768	38.6677	0.885839	0.022909	-5.44794	0.0483054	1
ENSBTAG00000014857	LOC513659	55.5646	72.2555	38.8736	0.538002	-0.894316	0.0488417	1
ENSBTAG00000002319	HMCN2	84.751	62.7897	106.712	1.69952	0.765128	0.0492893	1
ENSBTAG00000039740	LY6G5B	5.70304	2.22807	9.17802	4.11927	2.04239	0.0496741	1
ENSBTAG00000012456	HEPACAM2	9.0259	16.9996	1.05215	0.0618925	-4.01409	0.0498449	1
ENSBTAG00000003033	GADD45G	122.729	67.9619	177.497	2.61171	1.38499	0.0501148	1
ENSBTAG00000012918	CRISP3	1.6749	3.34981	0	0	#DIV/0!	0.050233	1
ENSBTAG00000015186	ILVBL	273.052	321.901	224.202	0.696492	-0.521821	0.0503933	1
ENSBTAG00000018926	LEAP2	3.45276	6.33502	0.570507	0.0900561	-3.47303	0.0506565	1
ENSBTAG00000025068	LOC509128	0.916422	1.83284	0	0	#DIV/0!	0.0509963	1
ENSBTAG00000025068	LOC784332	0.916422	1.83284	0	0	#DIV/0!	0.0509963	1
ENSBTAG00000036331	LOC512948	2.09994	4.19988	0	0	#DIV/0!	0.0515489	1
ENSBTAG00000017951	POLD4	206.245	246.849	165.64	0.671018	-0.575578	0.0523281	1
ENSBTAG00000005567	BEND4	1.26039	2.52077	0	0	#DIV/0!	0.0526218	1
ENSBTAG00000002080	NOV	558.238	455.572	660.904	1.45071	0.536762	0.0526712	1
ENSBTAG00000023026	SERPINB2	1.59823	3.09455	0.101918	0.0329348	-4.92424	0.05287	1
ENSBTAG00000047298	LOC515790	1.22473	2.44946	0	0	#DIV/0!	0.0532515	1
ENSBTAG00000019595	EGFLAM	74.4822	57.5487	91.4156	1.58849	0.667656	0.0534289	1
ENSBTAG00000046798	LOC100298645	2.07101	4.0103	0.131717	0.0328446	-4.9282	0.0536883	1
ENSBTAG00000000414	FUT6	2.02314	4.04628	0	0	#DIV/0!	0.0538174	1
ENSBTAG00000009833	DTHD1	7.2532	12.0942	2.41219	0.19945	-2.3259	0.0538852	1
ENSBTAG00000008661	C15H11orf52	1.0533	2.10659	0	0	#DIV/0!	0.0541674	1
ENSBTAG00000047254	ABCA2	81.1492	62.789	99.5094	1.58482	0.664322	0.0542299	1
ENSBTAG00000000925	GLT8D2	83.0073	61.8406	104.174	1.68456	0.75237	0.0557567	1
ENSBTAG00000004118	ALAS1	218.222	258.177	178.268	0.690487	-0.534314	0.0560845	1
ENSBTAG00000004064	BPNT1	217.142	257.124	177.161	0.689008	-0.537406	0.0561325	1
ENSBTAG00000022109	SCOC	322.087	379.214	264.959	0.698705	-0.517245	0.0565672	1
ENSBTAG00000007073	CPB2	2.61214	4.96085	0.263433	0.0531025	-4.23508	0.0585286	1
ENSBTAG00000026708	PRSS35	4.85421	1.91771	7.79071	4.06251	2.02237	0.0597013	1
ENSBTAG00000013960	PSAT1	113.172	138.213	88.131	0.637647	-0.64917	0.0600016	1
ENSBTAG00000045606	LOC788693	0.878739	1.75748	0	0	#DIV/0!	0.060068	1
ENSBTAG00000045606	LOC101908423	0.878739	1.75748	0	0	#DIV/0!	0.060068	1
ENSBTAG00000025441	HSPA1A	2965.24	3545.17	2385.3	0.672831	-0.571684	0.0608298	1
ENSBTAG00000044458	MIR2489	0.95954	1.91908	0	0	#DIV/0!	0.0610164	1
ENSBTAG00000021326	CCL20	2.20476	4.40953	0	0	#DIV/0!	0.0611319	1
ENSBTAG00000020172	DENND2D	173.731	204.374	143.088	0.700127	-0.514312	0.0613146	1
ENSBTAG00000015485	C9H6orf118	1.50958	2.89494	0.124224	0.0429106	-4.54252	0.0613902	1
ENSBTAG00000023748	LOC527414	0.809008	1.61802	0	0	#DIV/0!	0.0618319	1
ENSBTAG00000012140	GPR128	24.745	48.2647	1.22526	0.0253862	-5.29981	0.061927	1
ENSBTAG00000008954	PSMB9	101.79	121.84	81.7405	0.670883	-0.575867	0.0619917	1
ENSBTAG00000016554	C1H3orf52	4.18223	7.92153	0.44292	0.0559134	-4.16066	0.0628226	1
ENSBTAG00000047384	OR51F1	1.89275	3.70048	0.0850161	0.0229744	-5.44383	0.0630478	1
ENSBTAG00000004369	LOC509510	1.98503	3.73643	0.233635	0.0625289	-3.99933	0.0630912	1
ENSBTAG00000011139	BCHE	342.071	434.983	249.159	0.572801	-0.803894	0.0633068	1
ENSBTAG00000016255	PLEK2	8.21008	15.1265	1.29362	0.0855198	-3.5476	0.0638706	1
ENSBTAG00000006924	NXPH1	1.42045	2.8409	0	0	#DIV/0!	0.0643415	1
ENSBTAG00000033291	SPAG6	1.97111	3.84031	0.101918	0.0265391	-5.23574	0.0645719	1
ENSBTAG00000015177	PRSS23	67.5216	52.7445	82.2988	1.56033	0.641851	0.0650296	1
ENSBTAG00000038640	HIGD1A	161.979	196.353	127.604	0.649872	-0.621772	0.0652001	1
ENSBTAG00000038640	LOC100337355	161.979	196.353	127.604	0.649872	-0.621772	0.0652001	1
ENSBTAG00000038640	LOC101907084	161.979	196.353	127.604	0.649872	-0.621772	0.0652001	1
ENSBTAG00000038640	LOC101907436	161.979	196.353	127.604	0.649872	-0.621772	0.0652001	1
ENSBTAG00000023419	SULT2A1	3.68486	7.238	0.131717	0.018198	-5.78008	0.0652734	1
ENSBTAG00000046332	ACTA1	2.72412	5.44824	0	0	#DIV/0!	0.0654165	1
ENSBTAG00000011321	NUGGC	9.51032	15.14	3.88062	0.256315	-1.96401	0.0654176	1
ENSBTAG00000013841	C1H21orf140	1.58495	3.16991	0	0	#DIV/0!	0.0656231	1
ENSBTAG00000013103	COL1A1	5001.43	4260.79	5742.07	1.34765	0.430447	0.0657553	1
ENSBTAG00000048029	MMP1	1.8408	3.44797	0.233635	0.0677601	-3.88342	0.0659585	1
ENSBTAG00000009705	SERPINF1	330.94	284.584	377.296	1.32578	0.406841	0.0664157	1
ENSBTAG00000009705	LOC100337325	330.94	284.584	377.296	1.32578	0.406841	0.0664157	1
ENSBTAG00000009837	ANKS4B	32.461	64.0092	0.912827	0.0142609	-6.13179	0.0673132	1
ENSBTAG00000020883	IL2	1.22021	2.44043	0	0	#DIV/0!	0.06808	1
ENSBTAG00000013654	OR14J1	1.64693	3.29385	0	0	#DIV/0!	0.0681541	1
ENSBTAG00000009137	NKG7	40.1961	49.5558	30.8364	0.622256	-0.684419	0.0682751	1
ENSBTAG00000012454	SLC35A3	231.951	279.421	184.481	0.660224	-0.598973	0.0683014	1
ENSBTAG00000012454	LOC790270	231.951	279.421	184.481	0.660224	-0.598973	0.0683014	1
ENSBTAG00000046482	LOC538679	0.550427	1.10085	0	0	#DIV/0!	0.06831	1
ENSBTAG00000011366	ST8SIA6	5.51936	10.907	0.131717	0.0120764	-6.37167	0.0683319	1
ENSBTAG00000032277	KYNU	55.2535	71.9598	38.5472	0.535677	-0.900565	0.0687678	1
ENSBTAG00000002624	PSTPIP2	68.4731	87.7796	49.1666	0.560114	-0.836207	0.0691744	1
ENSBTAG00000007353	DLX4	5.95632	9.95942	1.95322	0.196118	-2.3502	0.0692242	1
ENSBTAG00000012909	CRABP1	2.49079	0.543794	4.43779	8.1608	3.02871	0.0693233	1
ENSBTAG00000000928	SPECC1	59.4709	75.1765	43.7653	0.582167	-0.780494	0.0700327	1
ENSBTAG00000018724	TMEM82	6.7268	11.7584	1.69525	0.144174	-2.79412	0.070121	1
ENSBTAG00000003345	FAT4	518.388	442.109	594.667	1.34507	0.42768	0.0701849	1
ENSBTAG00000007836	PPA1	265.147	319.428	210.866	0.660137	-0.599162	0.0702179	1
ENSBTAG00000013163	ADAM33	943.087	800.741	1085.43	1.35553	0.438861	0.0707664	1
ENSBTAG00000039971	LOC514658	1.62253	3.12084	0.124224	0.0398045	-4.65092	0.0707951	1
ENSBTAG00000039354	LOC784957	3.37801	6.50757	0.248448	0.0381782	-4.71111	0.0709565	1
ENSBTAG00000033545	DEFB1	15.2567	8.02925	22.4842	2.80028	1.48557	0.0709786	1
ENSBTAG00000002096	FCGR3A	163.061	187.621	138.501	0.738194	-0.437928	0.0711075	1
ENSBTAG00000010349	IL1A	40.5914	51.3017	29.881	0.582455	-0.779781	0.0712416	1
ENSBTAG00000021048	ADM	366.945	314.19	419.699	1.33581	0.417717	0.0712659	1
ENSBTAG00000047389	TNFRSF10D	79.5784	98.366	60.7907	0.618005	-0.69431	0.0714732	1
ENSBTAG00000047389	LOC100336666	79.5784	98.366	60.7907	0.618005	-0.69431	0.0714732	1
ENSBTAG00000033326	DPEP1	6.73627	13.2768	0.195746	0.0147435	-6.08378	0.0716316	1
ENSBTAG00000040323	LOC781977	143.517	175.222	111.811	0.63811	-0.648123	0.0717062	1
ENSBTAG00000000008	KCNJ1	2.37422	4.61672	0.131717	0.0285304	-5.13136	0.0717089	1
ENSBTAG00000023411	LOC525947	4.31545	7.65673	0.974176	0.127231	-2.97447	0.0717586	1
ENSBTAG00000037791	LOC615589	0.807369	1.61474	0	0	#DIV/0!	0.072279	1
ENSBTAG00000011097	TCTEX1D1	11.5044	2.84232	20.1665	7.09508	2.82682	0.0723723	1
ENSBTAG00000023039	DUSP13	1.05053	1.99915	0.101918	0.0509809	-4.2939	0.0726146	1
ENSBTAG00000002581	BOLA-DYA	2.20938	4.16753	0.251243	0.0602858	-4.05204	0.073008	1
ENSBTAG00000011650	LOC513399	2.1229	4.01517	0.230635	0.057441	-4.12178	0.0731807	1
ENSBTAG00000021150	LOC539064	3.23364	6.46727	0	0	#DIV/0!	0.0736848	1
ENSBTAG00000000144	LOC100335205	11.0627	16.7713	5.35407	0.31924	-1.64729	0.0737411	1
ENSBTAG00000003196	PAPSS2	156.845	189.735	123.954	0.653304	-0.614174	0.0742687	1
ENSBTAG00000006614	TMCC1	349.63	291.714	407.545	1.39707	0.482403	0.0743877	1
ENSBTAG00000003802	TEKT3	27.37	37.0684	17.6717	0.476733	-1.06875	0.0745144	1
ENSBTAG00000012335	UBA7	120.299	140.441	100.157	0.71316	-0.487702	0.0745863	1
ENSBTAG00000007101	F3	65.2396	52.1816	78.2976	1.50048	0.585425	0.074727	1
ENSBTAG00000007101	LOC101909187	65.2396	52.1816	78.2976	1.50048	0.585425	0.074727	1
ENSBTAG00000021692	TBR1	1.75488	3.2613	0.248448	0.0761804	-3.71444	0.0750074	1
ENSBTAG00000039012	MFSD6L	3.21048	6.12547	0.295487	0.048239	-4.37366	0.0757026	1
ENSBTAG00000027727	LOC101906022	2.4319	4.39221	0.47159	0.10737	-3.21934	0.0760868	1
ENSBTAG00000024255	UOX	1.56567	3.13134	0	0	#DIV/0!	0.0763877	1
ENSBTAG00000002069	BOLA	2529.72	3672.87	1386.57	0.377517	-1.40538	0.0765589	1
ENSBTAG00000044322	MIR1343	0.645093	1.29019	0	0	#DIV/0!	0.0768102	1
ENSBTAG00000009681	PPP2R3C	95.9689	116.146	75.7918	0.652556	-0.615827	0.0770213	1
ENSBTAG00000038238	LOC101902340	1.19399	2.27725	0.11073	0.0486245	-4.36217	0.0772988	1
ENSBTAG00000038238	LOC101909651	1.19399	2.27725	0.11073	0.0486245	-4.36217	0.0772988	1
ENSBTAG00000012120	TIPARP	486.18	371.144	601.216	1.6199	0.695906	0.077825	1
ENSBTAG00000046189	RNASE13	0.604776	1.20955	0	0	#DIV/0!	0.0778972	1
ENSBTAG00000024169	POM121L2	2.93681	5.62518	0.248448	0.044167	-4.50089	0.0780357	1
ENSBTAG00000019587	PI15	547.781	418.341	677.221	1.61883	0.694948	0.0780754	1
ENSBTAG00000045895	NFASC	30.1754	19.1936	41.1572	2.14432	1.10052	0.078128	1
ENSBTAG00000013025	HAX1	183.888	221.926	145.85	0.657201	-0.605594	0.0781284	1
ENSBTAG00000037629	LOC788438	1.44269	2.88539	0	0	#DIV/0!	0.0783837	1
ENSBTAG00000019814	PGBD2	23.0891	31.6218	14.5564	0.460327	-1.11927	0.078574	1
ENSBTAG00000021858	SLC5A12	8.771	15.719	1.82302	0.115975	-3.10811	0.078592	1
ENSBTAG00000002416	LOC507055	51.3028	65.1592	37.4463	0.57469	-0.799144	0.0791656	1
ENSBTAG00000039647	MGC152010	40.4818	80.3331	0.630611	0.00784996	-6.9931	0.0792084	1
ENSBTAG00000039647	LOC530553	40.4818	80.3331	0.630611	0.00784996	-6.9931	0.0792084	1
ENSBTAG00000019385	SCN3A	38.4666	27.4675	49.4657	1.80088	0.848705	0.0794329	1
ENSBTAG00000018804	CELSR2	175.741	153.09	198.393	1.29593	0.373988	0.0799119	1
ENSBTAG00000004392	LOC509055	49.1792	63.8551	34.5032	0.540336	-0.888071	0.0800465	1
ENSBTAG00000021460	LOC782296	1.88742	3.52639	0.248448	0.0704539	-3.82718	0.0802736	1
ENSBTAG00000008434	GCAT	202.677	154.552	250.802	1.62277	0.698456	0.0803258	1
ENSBTAG00000012244	TUBA1B	1526.4	1803.89	1248.9	0.692339	-0.530449	0.080493	1
ENSBTAG00000034743	OR2T2	1.17046	2.34092	0	0	#DIV/0!	0.0808644	1
ENSBTAG00000001302	MRPS28	68.7576	86.9654	50.5497	0.581262	-0.78274	0.0810925	1
ENSBTAG00000024952	LOC100139408	2.06156	4.12312	0	0	#DIV/0!	0.0812606	1
ENSBTAG00000035776	C6H4orf22	0.949087	1.89817	0	0	#DIV/0!	0.0813062	1
ENSBTAG00000038452	OR52E8	1.34362	2.68724	0	0	#DIV/0!	0.0817577	1
ENSBTAG00000014628	OAS2	13.2386	19.265	7.2122	0.374367	-1.41747	0.0819722	1
ENSBTAG00000009475	PLXDC2	381.272	328.232	434.313	1.32319	0.404019	0.0823863	1
ENSBTAG00000038938	GBP2	37.9347	48.7983	27.0711	0.554756	-0.850075	0.0825156	1
ENSBTAG00000038938	LOC781710	37.9347	48.7983	27.0711	0.554756	-0.850075	0.0825156	1
ENSBTAG00000000309	PTPRT	3.63839	1.5742	5.70258	3.62253	1.857	0.0825177	1
ENSBTAG00000011007	TTYH2	23.8237	31.185	16.4624	0.527894	-0.92168	0.0825469	1
ENSBTAG00000012325	LOC518464	2.01723	4.03446	0	0	#DIV/0!	0.082609	1
ENSBTAG00000017514	CCND1	58.9326	70.4071	47.4581	0.674053	-0.569065	0.0826462	1
ENSBTAG00000000250	HDHD3	75.1008	91.1207	59.0808	0.64838	-0.625088	0.0832071	1
ENSBTAG00000031519	NGP	0.589899	1.1798	0	0	#DIV/0!	0.0832835	1
ENSBTAG00000019770	APOA4	2245.45	4459.11	31.7988	0.00713121	-7.13164	0.0834257	1
ENSBTAG00000016784	DNAH7	30.6868	50.7922	10.5814	0.208326	-2.26308	0.0835387	1
ENSBTAG00000044748	MIR1248-2	0.804822	0	1.60964	#DIV/0!	#DIV/0!	0.0835936	1
ENSBTAG00000044748	MIR1248-1	0.804822	0	1.60964	#DIV/0!	#DIV/0!	0.0835936	1
ENSBTAG00000002163	PTGER2	3.28372	5.412	1.15545	0.213499	-2.2277	0.0836088	1
ENSBTAG00000003977	SLC52A3	0.978578	1.95716	0	0	#DIV/0!	0.0839519	1
ENSBTAG00000007719	MFSD6	29.7414	41.3475	18.1353	0.438607	-1.189	0.0842289	1
ENSBTAG00000021322	TM4SF20	156.951	310.788	3.11409	0.01002	-6.64097	0.0844185	1
ENSBTAG00000012219	CSPG4	472.832	397.444	548.221	1.37937	0.464005	0.0846133	1
ENSBTAG00000030297	HAVCR1	3.27259	6.21298	0.33219	0.053467	-4.22521	0.0847989	1
ENSBTAG00000004345	MEP1A	15.6652	29.0829	2.2475	0.077279	-3.69378	0.0849575	1
ENSBTAG00000047188	LOC787500	0.818142	1.63628	0	0	#DIV/0!	0.0851445	1
ENSBTAG00000004574	UGT8	31.5347	60.6875	2.38198	0.03925	-4.67116	0.0854451	1
ENSBTAG00000000237	LOC101906182	1.32924	2.46491	0.193568	0.0785297	-3.67062	0.0855595	1
ENSBTAG00000032719	TFRC	420.122	512.452	327.793	0.639656	-0.644633	0.0855712	1
ENSBTAG00000032719	LOC100852305	420.122	512.452	327.793	0.639656	-0.644633	0.0855712	1
ENSBTAG00000008142	IFIH1	96.9148	115.634	78.1952	0.676228	-0.564419	0.0857332	1
ENSBTAG00000011952	SULT1E1	2.53258	5.06516	0	0	#DIV/0!	0.085844	1
ENSBTAG00000021306	CHRDL2	0.776977	1.55395	0	0	#DIV/0!	0.0863876	1
ENSBTAG00000047557	LOC100299628	0.875632	1.75126	0	0	#DIV/0!	0.0863912	1
ENSBTAG00000047557	LOC100336852	0.875632	1.75126	0	0	#DIV/0!	0.0863912	1
ENSBTAG00000035029	LOC786201	1.2129	2.42581	0	0	#DIV/0!	0.0865138	1
ENSBTAG00000003845	CSRNP1	78.8991	62.223	95.5753	1.53601	0.61919	0.0865548	1
ENSBTAG00000009080	ITGB6	4.95977	8.94357	0.975978	0.109126	-3.19593	0.0868541	1
ENSBTAG00000013443	SDR9C7	0.757048	1.5141	0	0	#DIV/0!	0.0869929	1
ENSBTAG00000005146	LOC101905956	450.221	563.586	336.857	0.597704	-0.742498	0.0872276	1
ENSBTAG00000002913	LOC788242	0.745342	1.49068	0	0	#DIV/0!	0.0873492	1
ENSBTAG00000004129	CCL11	16.2552	9.77924	22.7312	2.32443	1.21688	0.0879871	1
ENSBTAG00000046233	LOC541022	2.85068	5.56965	0.131717	0.023649	-5.40208	0.0881547	1
ENSBTAG00000023179	TRIB1	134.346	109.406	159.286	1.45591	0.541924	0.0885366	1
ENSBTAG00000009076	ADD2	45.1086	31.9021	58.3151	1.82794	0.870218	0.0889919	1
ENSBTAG00000032428	LOC101902265	2.4802	4.56422	0.396174	0.0868	-3.52616	0.0895429	1
ENSBTAG00000048018	LOC508392	0.670179	1.34036	0	0	#DIV/0!	0.089631	1
ENSBTAG00000021699	RORB	3.69213	6.92639	0.457874	0.0661057	-3.91908	0.0896541	1
ENSBTAG00000011864	RGMB	188.885	163.579	214.191	1.3094	0.388909	0.0899475	1
ENSBTAG00000001607	TMEM41B	290.02	341.984	238.057	0.696106	-0.522622	0.08999	1
ENSBTAG00000017083	TEX15	12.9375	21.6848	4.19028	0.193236	-2.37156	0.0904519	1
ENSBTAG00000017943	GALNT6	14.5775	20.5338	8.62116	0.419852	-1.25205	0.0905895	1
ENSBTAG00000009026	PACS1	168.695	135.577	201.814	1.48855	0.573911	0.0906637	1
ENSBTAG00000013842	ACTR6	174.928	203.099	146.756	0.722585	-0.468761	0.0907907	1
ENSBTAG00000012406	ZBP1	11.4239	17.1329	5.71481	0.333557	-1.584	0.0909412	1
ENSBTAG00000004518	GRHL2	4.76851	8.74563	0.791398	0.0904907	-3.46609	0.092167	1
ENSBTAG00000037381	TRIM40	55.8893	110.869	0.910003	0.00820794	-6.92876	0.0927733	1
ENSBTAG00000033721	RLBP1	1.01013	1.91834	0.101918	0.0531283	-4.23438	0.0928022	1
ENSBTAG00000032353	CCDC63	1.46641	2.93282	0	0	#DIV/0!	0.0929771	1
ENSBTAG00000018610	KRTAP12-2	1.29166	2.58331	0	0	#DIV/0!	0.0930674	1
ENSBTAG00000014368	SLAMF6	8.77119	13.0789	4.46352	0.341278	-1.55098	0.0933001	1
ENSBTAG00000000329	MEGF10	15.8128	22.3399	9.28572	0.415657	-1.26654	0.0933049	1
ENSBTAG00000010144	MTERF2	110.922	134.142	87.7009	0.65379	-0.6131	0.0933571	1
ENSBTAG00000021514	DNPEP	250.16	287.715	212.605	0.738943	-0.436465	0.0933793	1
ENSBTAG00000013027	CCK	5.00687	9.50415	0.509592	0.0536179	-4.22114	0.0934195	1
ENSBTAG00000019406	IGF2BP3	13.8923	20.3012	7.48346	0.368621	-1.43979	0.0938517	1
ENSBTAG00000002824	DPEP3	1.68561	0.49671	2.87451	5.78711	2.53284	0.0939117	1
ENSBTAG00000000470	IBSP	2.25972	4.11235	0.407077	0.0989888	-3.33659	0.0939315	1
ENSBTAG00000008635	SULT1A1	1506.72	1296.65	1716.79	1.32402	0.404922	0.0940516	1
ENSBTAG00000004705	ILDR1	1.11654	2.23307	0	0	#DIV/0!	0.0944118	1
ENSBTAG00000033803	FABP7	15.5449	22.3876	8.70226	0.388709	-1.36324	0.0945827	1
ENSBTAG00000008074	C1QTNF6	24.8156	18.1912	31.4401	1.72831	0.789361	0.0947045	1
ENSBTAG00000012780	LPO	0.944247	1.76427	0.124224	0.0704109	-3.82806	0.0948593	1
ENSBTAG00000015789	BCAN	0.752987	0	1.50597	#DIV/0!	#DIV/0!	0.0949036	1
ENSBTAG00000008505	APOB	3681.24	7296.49	65.9874	0.00904372	-6.78887	0.0949218	1
ENSBTAG00000002192	C14H8orf46	4.08471	7.23673	0.932686	0.128882	-2.95588	0.0949595	1
ENSBTAG00000017357	CLCA4	803.177	1591.26	15.0971	0.00948754	-6.71975	0.095223	1
ENSBTAG00000012046	JUNB	623.858	746.46	501.255	0.67151	-0.57452	0.0952435	1
ENSBTAG00000016683	NFKBIA	500.728	396.367	605.09	1.52659	0.610313	0.0955356	1
ENSBTAG00000038619	LOC512672	337.167	376.773	297.562	0.789764	-0.340506	0.0957156	1
ENSBTAG00000002083	LOC615936	36.0849	27.1705	44.9993	1.65618	0.727859	0.0957996	1
ENSBTAG00000000559	PLTP	184.165	213.562	154.768	0.724697	-0.46455	0.0960773	1
ENSBTAG00000022635	LAMB2	2521.43	2178.99	2863.86	1.3143	0.394297	0.096374	1
ENSBTAG00000015558	SPINK1	9.62625	16.0367	3.21584	0.20053	-2.31811	0.0963806	1
ENSBTAG00000016880	TAS2R3	1.90527	3.68631	0.124224	0.0336987	-4.89117	0.09639	1
ENSBTAG00000032481	DAPL1	1.38081	2.76162	0	0	#DIV/0!	0.0967801	1
ENSBTAG00000023247	LOC616705	3.42232	6.84463	0	0	#DIV/0!	0.096924	1
ENSBTAG00000002865	KCNIP1	2.80049	5.36734	0.233635	0.0435291	-4.52188	0.097001	1
ENSBTAG00000016828	TAPBP	230.226	269.123	191.329	0.710933	-0.492214	0.0973587	1
ENSBTAG00000009148	GPA33	19.5232	38.2416	0.804892	0.0210476	-5.5702	0.0975311	1
ENSBTAG00000009943	XCL2	4.56412	7.36572	1.76252	0.239287	-2.06319	0.0976168	1
ENSBTAG00000004339	LOC508153	45.9477	55.8873	36.008	0.644297	-0.634202	0.0978311	1
ENSBTAG00000026885	ABCB11	6.53818	10.8067	2.26964	0.210021	-2.25139	0.0979261	1
ENSBTAG00000013081	PSPH	157.938	223.056	92.8204	0.41613	-1.26489	0.0979605	1
ENSBTAG00000025304	PRP4	1.38639	2.66205	0.11073	0.0415957	-4.58742	0.0982828	1
ENSBTAG00000000619	KRT74	1.9646	3.92919	0	0	#DIV/0!	0.0983143	1
ENSBTAG00000046627	LOC781678	1.20065	2.31627	0.0850161	0.0367038	-4.76793	0.0989973	1
ENSBTAG00000046627	LOC782692	1.20065	2.31627	0.0850161	0.0367038	-4.76793	0.0989973	1
ENSBTAG00000046627	LOC784082	1.20065	2.31627	0.0850161	0.0367038	-4.76793	0.0989973	1
ENSBTAG00000046627	LOC788739	1.20065	2.31627	0.0850161	0.0367038	-4.76793	0.0989973	1
ENSBTAG00000046627	LOC100850628	1.20065	2.31627	0.0850161	0.0367038	-4.76793	0.0989973	1
ENSBTAG00000046627	LOC101910044	1.20065	2.31627	0.0850161	0.0367038	-4.76793	0.0989973	1
ENSBTAG00000038234	BHMT2	3.15353	5.40159	0.905466	0.16763	-2.57665	0.0992292	1
ENSBTAG00000000169	ASZ1	17.7331	24.1656	11.3006	0.467632	-1.09655	0.0992947	1
ENSBTAG00000001197	SLAMF7	13.3972	19.9259	6.86854	0.344704	-1.53657	0.0993201	1
ENSBTAG00000014113	CCL8	4.91219	8.49603	1.32835	0.15635	-2.67715	0.0995742	1
ENSBTAG00000020342	MYOC	217.674	184.82	250.528	1.35552	0.438851	0.0999812	1
ENSBTAG00000021368	LOC782884	32.7761	63.0152	2.53707	0.0402613	-4.63446	0.100069	1
ENSBTAG00000014059	ATP2B4	493.791	423.678	563.904	1.33097	0.412482	0.100145	1
ENSBTAG00000007975	ALDH8A1	3.49987	6.00824	0.991488	0.165021	-2.59928	0.100161	1
ENSBTAG00000010952	C2CD4A	0.770916	1.44718	0.0946497	0.0654028	-3.9345	0.100323	1
ENSBTAG00000022861	KLRJ1	12.5471	23.8491	1.24502	0.0522038	-4.2597	0.100793	1
ENSBTAG00000047014	LOC523769	2.12494	4.02674	0.223142	0.0554152	-4.17357	0.101055	1
ENSBTAG00000023955	LOC505468	82.3837	162.89	1.87785	0.0115283	-6.43867	0.101293	1
ENSBTAG00000005816	IRF9	135.908	155.786	116.03	0.744804	-0.425067	0.101318	1
ENSBTAG00000018571	IL1RL1	208.781	164.779	252.783	1.53407	0.617364	0.101439	1
ENSBTAG00000010233	SLC22A20	1.09364	2.18727	0	0	#DIV/0!	0.101661	1
ENSBTAG00000047753	LOC526276	1.99964	3.67122	0.328061	0.0893601	-3.48422	0.101683	1
ENSBTAG00000016276	HAL	6.00962	10.8971	1.12216	0.102978	-3.27959	0.101728	1
ENSBTAG00000002046	COX8B	240.143	272.361	207.926	0.763421	-0.389449	0.101933	1
ENSBTAG00000017131	AFP	2.05184	4.10367	0	0	#DIV/0!	0.102244	1
ENSBTAG00000039088	LOC516396	1.29796	2.59592	0	0	#DIV/0!	0.102406	1
ENSBTAG00000034139	ADH4	3.17884	5.96691	0.390771	0.0654897	-3.93259	0.102512	1
ENSBTAG00000018218	FAM135B	1.72077	3.31732	0.124224	0.0374471	-4.739	0.102571	1
ENSBTAG00000014920	SEMA3E	2.95312	5.02717	0.879074	0.174865	-2.51569	0.102805	1
ENSBTAG00000011154	SDC1	22.0404	29.3445	14.7363	0.502181	-0.993721	0.10316	1
ENSBTAG00000039530	NEFM	1.89249	3.67426	0.11073	0.0301367	-5.05234	0.103606	1
ENSBTAG00000018663	GPRC5C	56.8409	40.9422	72.7396	1.77664	0.829151	0.103947	1
ENSBTAG00000034909	LOC512260	2.00463	3.77431	0.234954	0.0622508	-4.00576	0.104078	1
ENSBTAG00000034909	LOC100847239	2.00463	3.77431	0.234954	0.0622508	-4.00576	0.104078	1
ENSBTAG00000045691	LOC101904415	1.45066	2.90132	0	0	#DIV/0!	0.104375	1
ENSBTAG00000035764	MGC134093	2.00054	3.89916	0.101918	0.0261385	-5.25768	0.104396	1
ENSBTAG00000035764	LOC786327	2.00054	3.89916	0.101918	0.0261385	-5.25768	0.104396	1
ENSBTAG00000035764	LOC786899	2.00054	3.89916	0.101918	0.0261385	-5.25768	0.104396	1
ENSBTAG00000035764	LOC101904345	2.00054	3.89916	0.101918	0.0261385	-5.25768	0.104396	1
ENSBTAG00000046291	FAM83E	1.1685	2.33699	0	0	#DIV/0!	0.104504	1
ENSBTAG00000014332	LOC100139049	4.64875	7.81432	1.48317	0.189801	-2.39744	0.104546	1
ENSBTAG00000014332	LOC100847738	4.64875	7.81432	1.48317	0.189801	-2.39744	0.104546	1
ENSBTAG00000012023	GPX6	1.09021	2.18043	0	0	#DIV/0!	0.10463	1
ENSBTAG00000023648	LOC618664	0.743262	1.48652	0	0	#DIV/0!	0.104644	1
ENSBTAG00000016398	DNAJC22	3.50943	6.50855	0.510313	0.0784066	-3.67288	0.104883	1
